# Supplementary material for: (4-Bromo-3,5-dimethyl-1H-pyrazol-1-yl)(2,6-difluoro­phen­yl)methanone
Source: Acta Crystallogr Sect E Struct Rep Online. 2009 Dec 12;66(Pt 1):o115. doi: 10.1107/S1600536809052532 (PMC2980109; doi:10.1107/S1600536809052532)
Supplement: Supplementary file 1 [file e-66-0o115-sup1.cif]

##############################################################################
###                                                                        ###
###        Electronic paper (Acta Crystallographica Section E)             ###
###                                                                        ###
##############################################################################
#                                                                            #
# This CIF contains the data in a paper accepted for publication in Acta     #
# Crystallographica Section E. It conforms to the requirements of Notes      #
# for Authors for Section E, and has been peer reviewed under the auspices   #
# of the IUCr Commission on Journals.                                        #
#                                                                            #
# Full details of the Crystallographic Information File format               #
# are given in the paper "The Crystallographic Information File (CIF):       #
# a New Standard Archive File for Crystallography" by S. R. Hall, F. H.      #
# Allen and I. D. Brown [Acta Cryst. (1991), A47, 655-685].                  #
#                                                                            #
# The current version of the core CIF dictionary is obtainable from          #
# ftp://ftp.iucr.org/pub/cif_core.dic. The current version number is 2.4.    #
#                                                                            #
# Software is freely available for graphical display of the structure(s) in  #
# this CIF.  For information consult the CIF home page http://www.iucr.org/  #
# cif/home.html                                                              #
#                                                                            #
# This file may be used for bona fide research purposes within the           #
# scientific community so long as proper attribution is given to the journal # 
# article from which it was obtained.                                        #
#                                                                            #
##############################################################################
                                             
data_I
_audit_creation_method     SHELXL-97
_chemical_name_systematic
;
(4-Bromo-3,5-dimethyl-1<i>H</i>-pyrazol-1-yl)(2,6-difluorophenyl)methanone
;
_chemical_name_common     ?
_chemical_formula_moiety     'C12 H9 Br F2 N2 O'
_chemical_formula_sum     'C12 H9 Br F2 N2 O'
_chemical_formula_iupac     'C12 H9 Br F2 N2 O'
_chemical_formula_weight     315.12
_chemical_melting_point     ?
_symmetry_cell_setting     monoclinic
_symmetry_space_group_name_H-M     'P 21/c'
_symmetry_space_group_name_Hall     '-P 2ybc'
loop_
    _symmetry_equiv_pos_as_xyz
    'x, y, z'
    '-x, y+1/2, -z+1/2'
    '-x, -y, -z'
    'x, -y-1/2, z-1/2'
_cell_length_a     7.116(3)
_cell_length_b     29.304(10)
_cell_length_c     11.674(4)
_cell_angle_alpha     90.00
_cell_angle_beta     91.533(5)
_cell_angle_gamma     90.00
_cell_volume     2433.5(15)
_cell_formula_units_Z     8
_cell_measurement_reflns_used     768
_cell_measurement_theta_min     2.17
_cell_measurement_theta_max     27.48
_cell_measurement_temperature     173(2)
_exptl_crystal_description     block
_exptl_crystal_colour     colourless
_exptl_crystal_size_max     0.17
_exptl_crystal_size_mid     0.17
_exptl_crystal_size_min     0.17
_exptl_crystal_density_diffrn     1.720
_exptl_crystal_density_meas     ?
_exptl_crystal_density_method     'not measured'
_exptl_crystal_F_000     1248
_exptl_absorpt_coefficient_mu     3.392
_exptl_absorpt_correction_type     numerical
_exptl_absorpt_process_details     '(CrystalClear; Rigaku, 2008)'
_exptl_absorpt_correction_T_min     0.596
_exptl_absorpt_correction_T_max     0.596
_exptl_special_details
;
;
_diffrn_ambient_temperature     173(2)
_diffrn_radiation_type     MoK\a
_diffrn_radiation_wavelength     0.71073
_diffrn_radiation_source     'sealed tube'
_diffrn_radiation_monochromator     graphite
_diffrn_measurement_device_type     'Rigaku Saturn724+ CCD'
_diffrn_measurement_method     '\w scans at fixed \c = 45\%'
_diffrn_detector_area_resol_mean     ?
_diffrn_reflns_number     15188
_diffrn_reflns_av_R_equivalents     0.0599
_diffrn_reflns_av_sigmaI/netI     0.0534
_diffrn_reflns_theta_min     2.78
_diffrn_reflns_theta_max     25.00
_diffrn_reflns_theta_full     25.00
_diffrn_measured_fraction_theta_max     0.995
_diffrn_measured_fraction_theta_full     0.995
_diffrn_reflns_limit_h_min     -6
_diffrn_reflns_limit_h_max     8
_diffrn_reflns_limit_k_min     -34
_diffrn_reflns_limit_k_max     34
_diffrn_reflns_limit_l_min     -12
_diffrn_reflns_limit_l_max     13
_diffrn_standards_number     ?
_diffrn_standards_interval_count     ?
_diffrn_standards_interval_time     ?
_diffrn_standards_decay_%     ?
_refine_special_details
;
Refinement of <i>F</i>^2^ against ALL reflections. The weighted <i>R</i>-factor
<i>wR</i> and goodness of fit <i>S</i> are based on <i>F</i>^2^, conventional
<i>R</i>-factors <i>R</i> are based on <i>F</i>, with <i>F</i> set to zero for
negative <i>F</i>^2^. The threshold expression of <i>F</i>^2^ >
\s(<i>F</i>^2^) is used only for calculating <i>R</i>-factors(gt) <i>etc</i>.
and is not relevant to the choice of reflections for refinement.
<i>R</i>-factors based on <i>F</i>^2^ are statistically about twice as large
as those based on <i>F</i>, and <i>R</i>- factors based on ALL data will be
even larger.
;
_reflns_number_total     4276
_reflns_number_gt     3819
_reflns_threshold_expression     I>2\s(I)
_refine_ls_structure_factor_coef     Fsqd
_refine_ls_matrix_type     full
_refine_ls_R_factor_all     0.0871
_refine_ls_R_factor_gt     0.0769
_refine_ls_wR_factor_gt     0.1534
_refine_ls_wR_factor_ref     0.1582
_refine_ls_goodness_of_fit_ref     1.268
_refine_ls_restrained_S_all     1.268
_refine_ls_number_reflns     4276
_refine_ls_number_parameters     329
_refine_ls_number_restraints     0
_refine_ls_hydrogen_treatment     constr
_refine_ls_weighting_scheme     calc
_refine_ls_weighting_details
         'calc w=1/[\s^2^(Fo^2^)+(0.0402P)^2^+7.5951P] where P=(Fo^2^+2Fc^2^)/3'
_atom_sites_solution_hydrogens     geom
_atom_sites_solution_primary     direct
_atom_sites_solution_secondary     difmap
_refine_ls_shift/su_max     0.000
_refine_ls_shift/su_mean     0.000
_refine_diff_density_max     1.079
_refine_diff_density_min     -0.466
_refine_ls_extinction_method     none
_refine_ls_extinction_coef     ?
loop_
    _atom_type_symbol
    _atom_type_description
    _atom_type_scat_dispersion_real
    _atom_type_scat_dispersion_imag
    _atom_type_scat_source
    'C' 'C' 0.0033 0.0016
                         'International Tables Vol C Tables 4.2.6.8 and 6.1.1.4'
    'H' 'H' 0.0000 0.0000
                         'International Tables Vol C Tables 4.2.6.8 and 6.1.1.4'
    'N' 'N' 0.0061 0.0033
                         'International Tables Vol C Tables 4.2.6.8 and 6.1.1.4'
    'O' 'O' 0.0106 0.0060
                         'International Tables Vol C Tables 4.2.6.8 and 6.1.1.4'
    'F' 'F' 0.0171 0.0103
                         'International Tables Vol C Tables 4.2.6.8 and 6.1.1.4'
    'Br' 'Br' -0.2901 2.4595
                         'International Tables Vol C Tables 4.2.6.8 and 6.1.1.4'
_computing_data_collection     'CrystalClear (Rigaku, 2008)'
_computing_cell_refinement     'CrystalClear (Rigaku, 2008)'
_computing_data_reduction     'CrystalClear (Rigaku, 2008)'
_computing_structure_solution     'SHELXS97 (Sheldrick, 2008)'
_computing_structure_refinement     'SHELXL97 (Sheldrick, 2008)'
_computing_molecular_graphics     'SHELXTL (Sheldrick, 2008)'
_computing_publication_material     'SHELX97 (Sheldrick, 2008)'
loop_
    _atom_site_type_symbol
    _atom_site_label
    _atom_site_fract_x
    _atom_site_fract_y
    _atom_site_fract_z
    _atom_site_U_iso_or_equiv
    _atom_site_adp_type
    _atom_site_calc_flag
    _atom_site_refinement_flags
    _atom_site_occupancy
    _atom_site_disorder_assembly
    _atom_site_disorder_group
    Br Br1 0.48772(10) 0.41014(2) 0.89703(6) 0.0409(2) Uani d . 1 . .
    Br Br2 1.00200(10) 0.31950(3) 1.09739(6) 0.0491(3) Uani d . 1 . .
    F F1 0.7911(6) 0.30667(16) 1.4485(4) 0.0586(12) Uani d . 1 . .
    F F2 0.1573(5) 0.32948(15) 1.3484(3) 0.0503(11) Uani d . 1 . .
    F F3 0.6692(7) 0.42324(19) 0.6390(5) 0.0780(16) Uani d . 1 . .
    F F4 1.3057(7) 0.4580(2) 0.6345(6) 0.0889(18) Uani d . 1 . .
    O O1 0.5532(8) 0.26916(16) 1.2410(4) 0.0534(14) Uani d . 1 . .
    O O2 1.0003(10) 0.48031(17) 0.8138(4) 0.0649(17) Uani d . 1 . .
    N N1 0.5031(7) 0.34346(17) 1.1966(4) 0.0298(12) Uani d . 1 . .
    N N2 0.4946(7) 0.38788(17) 1.2406(5) 0.0322(12) Uani d . 1 . .
    N N3 0.9873(7) 0.40262(16) 0.8255(4) 0.0290(12) Uani d . 1 . .
    N N4 0.9923(7) 0.36189(17) 0.7664(4) 0.0303(12) Uani d . 1 . .
    C C1 0.4918(9) 0.4144(2) 1.1501(6) 0.0323(15) Uani d . 1 . .
    C C2 0.4947(9) 0.3874(2) 1.0474(5) 0.0304(14) Uani d . 1 . .
    C C3 0.5023(8) 0.3431(2) 1.0775(5) 0.0287(14) Uani d . 1 . .
    C C4 0.4855(11) 0.4650(2) 1.1623(6) 0.0431(17) Uani d . 1 . .
    H H4A 0.4898 0.4731 1.2438 0.065 Uiso calc R 1 . .
    H H4B 0.3690 0.4767 1.1265 0.065 Uiso calc R 1 . .
    H H4C 0.5936 0.4785 1.1247 0.065 Uiso calc R 1 . .
    C C5 0.5039(10) 0.3009(2) 1.0060(6) 0.0380(16) Uani d . 1 . .
    H H5A 0.4885 0.3092 0.9250 0.057 Uiso calc R 1 . .
    H H5B 0.4005 0.2809 1.0279 0.057 Uiso calc R 1 . .
    H H5C 0.6238 0.2850 1.0183 0.057 Uiso calc R 1 . .
    C C6 0.5157(10) 0.3064(2) 1.2725(5) 0.0351(15) Uani d . 1 . .
    C C7 0.4758(9) 0.3177(2) 1.3954(5) 0.0302(14) Uani d . 1 . .
    C C8 0.6131(9) 0.3157(2) 1.4813(6) 0.0362(16) Uani d . 1 . .
    C C9 0.5761(11) 0.3226(2) 1.5946(6) 0.0434(18) Uani d . 1 . .
    H H9A 0.6742 0.3219 1.6513 0.052 Uiso calc R 1 . .
    C C10 0.3931(10) 0.3306(2) 1.6239(6) 0.0387(16) Uani d . 1 . .
    H H10A 0.3650 0.3341 1.7025 0.046 Uiso calc R 1 . .
    C C11 0.2501(10) 0.3337(2) 1.5433(6) 0.0409(17) Uani d . 1 . .
    H H11A 0.1250 0.3405 1.5642 0.049 Uiso calc R 1 . .
    C C12 0.2950(9) 0.3266(2) 1.4315(6) 0.0355(15) Uani d . 1 . .
    C C13 0.9966(9) 0.3303(2) 0.8459(6) 0.0330(15) Uani d . 1 . .
    C C14 0.9948(9) 0.3504(2) 0.9562(5) 0.0325(15) Uani d . 1 . .
    C C15 0.9901(9) 0.3960(2) 0.9434(5) 0.0339(15) Uani d . 1 . .
    C C16 1.0047(12) 0.2810(2) 0.8158(7) 0.051(2) Uani d . 1 . .
    H H16A 1.0217 0.2777 0.7332 0.076 Uiso calc R 1 . .
    H H16B 0.8872 0.2661 0.8369 0.076 Uiso calc R 1 . .
    H H16C 1.1105 0.2666 0.8575 0.076 Uiso calc R 1 . .
    C C17 0.9875(11) 0.4331(3) 1.0304(6) 0.0481(19) Uani d . 1 . .
    H H17A 0.9903 0.4197 1.1074 0.072 Uiso calc R 1 . .
    H H17B 0.8729 0.4512 1.0195 0.072 Uiso calc R 1 . .
    H H17C 1.0977 0.4527 1.0217 0.072 Uiso calc R 1 . .
    C C18 0.9919(10) 0.4439(2) 0.7649(6) 0.0378(16) Uani d . 1 . .
    C C19 0.9876(10) 0.4396(2) 0.6374(6) 0.0374(16) Uani d . 1 . .
    C C20 0.8243(12) 0.4300(3) 0.5776(7) 0.052(2) Uani d . 1 . .
    C C21 0.8162(19) 0.4272(3) 0.4604(8) 0.087(4) Uani d . 1 . .
    H H21A 0.7018 0.4200 0.4206 0.105 Uiso calc R 1 . .
    C C22 0.975(2) 0.4350(3) 0.4030(8) 0.100(5) Uani d . 1 . .
    H H22A 0.9711 0.4331 0.3217 0.120 Uiso calc R 1 . .
    C C23 1.141(2) 0.4456(4) 0.4571(10) 0.090(4) Uani d . 1 . .
    H H23A 1.2508 0.4512 0.4148 0.108 Uiso calc R 1 . .
    C C24 1.1454(13) 0.4478(3) 0.5754(7) 0.058(2) Uani d . 1 . .
loop_
    _atom_site_aniso_label
    _atom_site_aniso_U_11
    _atom_site_aniso_U_22
    _atom_site_aniso_U_33
    _atom_site_aniso_U_12
    _atom_site_aniso_U_13
    _atom_site_aniso_U_23
    Br1 0.0507(5) 0.0423(4) 0.0296(4) -0.0035(3) 0.0003(3) 0.0051(3)
    Br2 0.0450(4) 0.0693(6) 0.0328(4) -0.0021(4) -0.0021(3) 0.0171(4)
    F1 0.036(2) 0.073(3) 0.067(3) 0.004(2) 0.001(2) -0.013(2)
    F2 0.039(2) 0.071(3) 0.041(2) 0.006(2) -0.0080(19) -0.004(2)
    F3 0.055(3) 0.076(4) 0.102(4) -0.014(3) -0.013(3) 0.008(3)
    F4 0.049(3) 0.093(4) 0.126(5) -0.006(3) 0.018(3) -0.001(4)
    O1 0.095(4) 0.021(2) 0.044(3) 0.013(3) 0.016(3) 0.000(2)
    O2 0.124(5) 0.029(3) 0.042(3) 0.000(3) 0.002(3) -0.002(2)
    N1 0.036(3) 0.027(3) 0.026(3) -0.002(2) 0.001(2) -0.003(2)
    N2 0.040(3) 0.024(3) 0.033(3) 0.000(2) 0.002(2) 0.000(2)
    N3 0.037(3) 0.023(3) 0.027(3) 0.001(2) 0.000(2) -0.003(2)
    N4 0.039(3) 0.025(3) 0.027(3) -0.003(2) 0.001(2) -0.005(2)
    C1 0.039(4) 0.025(3) 0.033(4) -0.001(3) 0.004(3) 0.000(3)
    C2 0.040(4) 0.028(3) 0.024(3) 0.001(3) 0.007(3) 0.001(3)
    C3 0.029(3) 0.028(3) 0.029(3) -0.001(3) 0.004(3) -0.002(3)
    C4 0.058(5) 0.027(4) 0.044(4) -0.007(3) -0.001(4) 0.000(3)
    C5 0.047(4) 0.035(4) 0.032(4) -0.005(3) 0.001(3) -0.006(3)
    C6 0.044(4) 0.035(4) 0.027(4) 0.002(3) 0.004(3) 0.002(3)
    C7 0.041(4) 0.020(3) 0.030(4) 0.000(3) 0.002(3) 0.000(3)
    C8 0.034(4) 0.027(3) 0.047(4) 0.002(3) 0.001(3) -0.004(3)
    C9 0.056(5) 0.043(4) 0.031(4) -0.006(3) -0.011(3) 0.000(3)
    C10 0.053(5) 0.029(4) 0.033(4) 0.002(3) -0.004(3) 0.005(3)
    C11 0.038(4) 0.040(4) 0.045(4) -0.001(3) 0.010(3) 0.000(3)
    C12 0.036(4) 0.037(4) 0.034(4) -0.003(3) -0.001(3) -0.007(3)
    C13 0.036(4) 0.025(3) 0.038(4) -0.003(3) -0.002(3) 0.000(3)
    C14 0.033(4) 0.034(4) 0.030(4) -0.003(3) 0.001(3) 0.002(3)
    C15 0.040(4) 0.040(4) 0.022(3) 0.004(3) 0.000(3) -0.004(3)
    C16 0.072(5) 0.032(4) 0.048(5) -0.010(4) 0.002(4) 0.005(3)
    C17 0.063(5) 0.051(5) 0.030(4) 0.002(4) 0.004(4) -0.014(3)
    C18 0.053(4) 0.027(4) 0.034(4) 0.009(3) 0.003(3) -0.004(3)
    C19 0.055(4) 0.021(3) 0.036(4) 0.006(3) -0.002(3) 0.003(3)
    C20 0.067(6) 0.037(4) 0.052(5) -0.003(4) -0.008(4) 0.008(4)
    C21 0.167(12) 0.046(5) 0.047(6) -0.006(6) -0.051(7) 0.008(4)
    C22 0.231(18) 0.044(6) 0.025(5) 0.015(8) 0.011(8) 0.012(4)
    C23 0.147(12) 0.062(7) 0.065(7) 0.016(7) 0.052(7) 0.016(6)
    C24 0.072(6) 0.048(5) 0.055(5) 0.000(4) 0.013(5) 0.003(4)
_geom_special_details
;
All e.s.d.'s (except the e.s.d. in the dihedral angle between two l.s. planes)
are estimated using the full covariance matrix. The cell e.s.d.'s are taken
into account individually in the estimation of e.s.d.'s in distances, angles
and torsion angles; correlations between e.s.d.'s in cell parameters are only
used when they are defined by crystal symmetry. An approximate (isotropic)
treatment of cell e.s.d.'s is used for estimating e.s.d.'s involving l.s.
planes.
;
loop_
    _geom_bond_atom_site_label_1
    _geom_bond_atom_site_label_2
    _geom_bond_site_symmetry_2
    _geom_bond_distance
    _geom_bond_publ_flag
    Br1 C2 . 1.877(6) ?
    Br2 C14 . 1.881(6) ?
    F1 C8 . 1.358(8) ?
    F2 C12 . 1.363(8) ?
    F3 C20 . 1.347(9) ?
    F4 C24 . 1.351(10) ?
    O1 C6 . 1.185(8) ?
    O2 C18 . 1.210(8) ?
    N1 C3 . 1.390(8) ?
    N1 N2 . 1.401(7) ?
    N1 C6 . 1.403(8) ?
    N2 C1 . 1.311(8) ?
    N3 N4 . 1.380(7) ?
    N3 C15 . 1.390(8) ?
    N3 C18 . 1.403(8) ?
    N4 C13 . 1.311(8) ?
    C1 C2 . 1.438(9) ?
    C1 C4 . 1.491(8) ?
    C2 C3 . 1.346(9) ?
    C3 C5 . 1.491(8) ?
    C4 H4A . 0.9800 ?
    C4 H4B . 0.9800 ?
    C4 H4C . 0.9800 ?
    C5 H5A . 0.9800 ?
    C5 H5B . 0.9800 ?
    C5 H5C . 0.9800 ?
    C6 C7 . 1.506(8) ?
    C7 C8 . 1.382(9) ?
    C7 C12 . 1.389(9) ?
    C8 C9 . 1.371(10) ?
    C9 C10 . 1.375(10) ?
    C9 H9A . 0.9500 ?
    C10 C11 . 1.370(10) ?
    C10 H10A . 0.9500 ?
    C11 C12 . 1.368(9) ?
    C11 H11A . 0.9500 ?
    C13 C14 . 1.416(9) ?
    C13 C16 . 1.489(9) ?
    C14 C15 . 1.345(9) ?
    C15 C17 . 1.487(9) ?
    C16 H16A . 0.9800 ?
    C16 H16B . 0.9800 ?
    C16 H16C . 0.9800 ?
    C17 H17A . 0.9800 ?
    C17 H17B . 0.9800 ?
    C17 H17C . 0.9800 ?
    C18 C19 . 1.494(9) ?
    C19 C20 . 1.369(10) ?
    C19 C24 . 1.373(11) ?
    C20 C21 . 1.371(12) ?
    C21 C22 . 1.350(16) ?
    C21 H21A . 0.9500 ?
    C22 C23 . 1.358(17) ?
    C22 H22A . 0.9500 ?
    C23 C24 . 1.382(13) ?
    C23 H23A . 0.9500 ?
loop_
    _geom_angle_atom_site_label_1
    _geom_angle_atom_site_label_2
    _geom_angle_atom_site_label_3
    _geom_angle_site_symmetry_1
    _geom_angle_site_symmetry_3
    _geom_angle
    _geom_angle_publ_flag
    C3 N1 N2 . . 112.0(5) ?
    C3 N1 C6 . . 128.7(5) ?
    N2 N1 C6 . . 119.3(5) ?
    C1 N2 N1 . . 104.8(5) ?
    N4 N3 C15 . . 112.0(5) ?
    N4 N3 C18 . . 119.5(5) ?
    C15 N3 C18 . . 128.3(5) ?
    C13 N4 N3 . . 104.9(5) ?
    N2 C1 C2 . . 110.2(5) ?
    N2 C1 C4 . . 120.9(6) ?
    C2 C1 C4 . . 128.9(6) ?
    C3 C2 C1 . . 108.3(5) ?
    C3 C2 Br1 . . 125.9(5) ?
    C1 C2 Br1 . . 125.7(5) ?
    C2 C3 N1 . . 104.7(5) ?
    C2 C3 C5 . . 130.8(6) ?
    N1 C3 C5 . . 124.5(6) ?
    C1 C4 H4A . . 109.5 ?
    C1 C4 H4B . . 109.5 ?
    H4A C4 H4B . . 109.5 ?
    C1 C4 H4C . . 109.5 ?
    H4A C4 H4C . . 109.5 ?
    H4B C4 H4C . . 109.5 ?
    C3 C5 H5A . . 109.5 ?
    C3 C5 H5B . . 109.5 ?
    H5A C5 H5B . . 109.5 ?
    C3 C5 H5C . . 109.5 ?
    H5A C5 H5C . . 109.5 ?
    H5B C5 H5C . . 109.5 ?
    O1 C6 N1 . . 121.9(6) ?
    O1 C6 C7 . . 123.2(6) ?
    N1 C6 C7 . . 114.9(5) ?
    C8 C7 C12 . . 115.5(6) ?
    C8 C7 C6 . . 122.2(6) ?
    C12 C7 C6 . . 122.0(6) ?
    F1 C8 C9 . . 120.4(6) ?
    F1 C8 C7 . . 116.8(6) ?
    C9 C8 C7 . . 122.9(6) ?
    C8 C9 C10 . . 118.3(7) ?
    C8 C9 H9A . . 120.9 ?
    C10 C9 H9A . . 120.9 ?
    C11 C10 C9 . . 122.1(7) ?
    C11 C10 H10A . . 119.0 ?
    C9 C10 H10A . . 119.0 ?
    C12 C11 C10 . . 117.2(7) ?
    C12 C11 H11A . . 121.4 ?
    C10 C11 H11A . . 121.4 ?
    F2 C12 C11 . . 119.2(6) ?
    F2 C12 C7 . . 116.7(6) ?
    C11 C12 C7 . . 124.1(6) ?
    N4 C13 C14 . . 110.5(5) ?
    N4 C13 C16 . . 121.2(6) ?
    C14 C13 C16 . . 128.3(6) ?
    C15 C14 C13 . . 108.3(6) ?
    C15 C14 Br2 . . 125.1(5) ?
    C13 C14 Br2 . . 126.6(5) ?
    C14 C15 N3 . . 104.4(5) ?
    C14 C15 C17 . . 130.6(6) ?
    N3 C15 C17 . . 125.1(6) ?
    C13 C16 H16A . . 109.5 ?
    C13 C16 H16B . . 109.5 ?
    H16A C16 H16B . . 109.5 ?
    C13 C16 H16C . . 109.5 ?
    H16A C16 H16C . . 109.5 ?
    H16B C16 H16C . . 109.5 ?
    C15 C17 H17A . . 109.5 ?
    C15 C17 H17B . . 109.5 ?
    H17A C17 H17B . . 109.5 ?
    C15 C17 H17C . . 109.5 ?
    H17A C17 H17C . . 109.5 ?
    H17B C17 H17C . . 109.5 ?
    O2 C18 N3 . . 121.6(6) ?
    O2 C18 C19 . . 123.0(6) ?
    N3 C18 C19 . . 115.4(5) ?
    C20 C19 C24 . . 117.6(7) ?
    C20 C19 C18 . . 121.3(7) ?
    C24 C19 C18 . . 121.0(7) ?
    F3 C20 C19 . . 117.2(7) ?
    F3 C20 C21 . . 120.6(9) ?
    C19 C20 C21 . . 122.2(9) ?
    C22 C21 C20 . . 118.1(10) ?
    C22 C21 H21A . . 120.9 ?
    C20 C21 H21A . . 120.9 ?
    C21 C22 C23 . . 122.5(10) ?
    C21 C22 H22A . . 118.8 ?
    C23 C22 H22A . . 118.8 ?
    C22 C23 C24 . . 118.1(11) ?
    C22 C23 H23A . . 120.9 ?
    C24 C23 H23A . . 120.9 ?
    F4 C24 C19 . . 117.4(8) ?
    F4 C24 C23 . . 121.2(9) ?
    C19 C24 C23 . . 121.4(10) ?
loop_
    _geom_torsion_atom_site_label_1
    _geom_torsion_atom_site_label_2
    _geom_torsion_atom_site_label_3
    _geom_torsion_atom_site_label_4
    _geom_torsion_site_symmetry_1
    _geom_torsion_site_symmetry_2
    _geom_torsion_site_symmetry_3
    _geom_torsion_site_symmetry_4
    _geom_torsion
    _geom_torsion_publ_flag
    C3 N1 N2 C1 . . . . -1.0(7) ?
    C6 N1 N2 C1 . . . . 177.4(6) ?
    C15 N3 N4 C13 . . . . 0.5(7) ?
    C18 N3 N4 C13 . . . . 176.6(6) ?
    N1 N2 C1 C2 . . . . 1.1(7) ?
    N1 N2 C1 C4 . . . . -179.2(6) ?
    N2 C1 C2 C3 . . . . -0.9(8) ?
    C4 C1 C2 C3 . . . . 179.4(7) ?
    N2 C1 C2 Br1 . . . . 178.8(5) ?
    C4 C1 C2 Br1 . . . . -0.9(11) ?
    C1 C2 C3 N1 . . . . 0.3(7) ?
    Br1 C2 C3 N1 . . . . -179.4(4) ?
    C1 C2 C3 C5 . . . . 178.5(6) ?
    Br1 C2 C3 C5 . . . . -1.2(11) ?
    N2 N1 C3 C2 . . . . 0.4(7) ?
    C6 N1 C3 C2 . . . . -177.8(6) ?
    N2 N1 C3 C5 . . . . -177.9(6) ?
    C6 N1 C3 C5 . . . . 3.8(10) ?
    C3 N1 C6 O1 . . . . 10.4(11) ?
    N2 N1 C6 O1 . . . . -167.7(6) ?
    C3 N1 C6 C7 . . . . -168.9(6) ?
    N2 N1 C6 C7 . . . . 13.0(8) ?
    O1 C6 C7 C8 . . . . 67.7(10) ?
    N1 C6 C7 C8 . . . . -113.0(7) ?
    O1 C6 C7 C12 . . . . -105.9(8) ?
    N1 C6 C7 C12 . . . . 73.4(8) ?
    C12 C7 C8 F1 . . . . 179.5(6) ?
    C6 C7 C8 F1 . . . . 5.5(9) ?
    C12 C7 C8 C9 . . . . -1.1(9) ?
    C6 C7 C8 C9 . . . . -175.1(6) ?
    F1 C8 C9 C10 . . . . -178.6(6) ?
    C7 C8 C9 C10 . . . . 2.0(10) ?
    C8 C9 C10 C11 . . . . -2.8(10) ?
    C9 C10 C11 C12 . . . . 2.6(10) ?
    C10 C11 C12 F2 . . . . -179.8(6) ?
    C10 C11 C12 C7 . . . . -1.7(10) ?
    C8 C7 C12 F2 . . . . 179.0(6) ?
    C6 C7 C12 F2 . . . . -7.0(9) ?
    C8 C7 C12 C11 . . . . 1.0(10) ?
    C6 C7 C12 C11 . . . . 175.0(6) ?
    N3 N4 C13 C14 . . . . -0.1(7) ?
    N3 N4 C13 C16 . . . . -179.4(6) ?
    N4 C13 C14 C15 . . . . -0.3(8) ?
    C16 C13 C14 C15 . . . . 178.9(7) ?
    N4 C13 C14 Br2 . . . . -179.3(5) ?
    C16 C13 C14 Br2 . . . . -0.1(11) ?
    C13 C14 C15 N3 . . . . 0.6(7) ?
    Br2 C14 C15 N3 . . . . 179.6(4) ?
    C13 C14 C15 C17 . . . . -179.6(7) ?
    Br2 C14 C15 C17 . . . . -0.6(11) ?
    N4 N3 C15 C14 . . . . -0.7(7) ?
    C18 N3 C15 C14 . . . . -176.4(6) ?
    N4 N3 C15 C17 . . . . 179.5(6) ?
    C18 N3 C15 C17 . . . . 3.8(11) ?
    N4 N3 C18 O2 . . . . -175.1(7) ?
    C15 N3 C18 O2 . . . . 0.3(11) ?
    N4 N3 C18 C19 . . . . 4.4(9) ?
    C15 N3 C18 C19 . . . . 179.8(6) ?
    O2 C18 C19 C20 . . . . -103.7(9) ?
    N3 C18 C19 C20 . . . . 76.9(8) ?
    O2 C18 C19 C24 . . . . 72.5(10) ?
    N3 C18 C19 C24 . . . . -107.0(8) ?
    C24 C19 C20 F3 . . . . -178.2(7) ?
    C18 C19 C20 F3 . . . . -2.0(10) ?
    C24 C19 C20 C21 . . . . 1.8(11) ?
    C18 C19 C20 C21 . . . . 178.1(7) ?
    F3 C20 C21 C22 . . . . 179.0(8) ?
    C19 C20 C21 C22 . . . . -1.1(13) ?
    C20 C21 C22 C23 . . . . -0.2(16) ?
    C21 C22 C23 C24 . . . . 0.6(16) ?
    C20 C19 C24 F4 . . . . 179.0(7) ?
    C18 C19 C24 F4 . . . . 2.7(11) ?
    C20 C19 C24 C23 . . . . -1.3(12) ?
    C18 C19 C24 C23 . . . . -177.6(8) ?
    C22 C23 C24 F4 . . . . 179.9(9) ?
    C22 C23 C24 C19 . . . . 0.2(14) ?
data_global
_journal_date_recd_electronic     2009-11-27
_journal_date_accepted     2009-12-07
_journal_name_full     'Acta Crystallographica, Section E'
_journal_year     2010
_journal_volume     66
_journal_issue      1
_journal_page_first     o115
_journal_page_last     o115
_journal_paper_category     QO
_journal_coeditor_code     HB5260
_publ_contact_author_name     'Zhong-Yue Wang'
_publ_contact_author_address
;
Key laboratory of Pesticide Chemistry and Application,
Ministry of Agriculture,Institute of Plant Protection,
Chinese Academy of
 Agricultural Sciences,
 Beijing 100193, People's Republic of China
;
_publ_contact_author_email     'wangzhy0301@sina.com'
_publ_contact_author_fax     '86-10-62815926'
_publ_contact_author_phone     '86-10-62815926'
_publ_section_title
;
(4-Bromo-3,5-dimethyl-1<i>H</i>-pyrazol-1-yl)(2,6-difluorophenyl)methanone
;
loop_
    _publ_author_name
    _publ_author_footnote
    _publ_author_address
    'Mei, Xiang-Dong' .
;
Key Laboratory of Pesticide Chemistry and Applications, Ministry of Agriculture,
Institute of Plant Protection, Chinese Academy of Agricultural Sciences,
Beijing 100193, People's Republic of China
;
    'Liang, Yan-Hui' .
;
Key Laboratory of Pesticide Chemistry and Applications, Ministry of Agriculture,
Institute of Plant Protection, Chinese Academy of Agricultural Sciences,
Beijing 100193, People's Republic of China
;
    'Wang, Zhong-Yue' .
;
Key Laboratory of Pesticide Chemistry and Applications, Ministry of Agriculture,
Institute of Plant Protection, Chinese Academy of Agricultural Sciences,
Beijing 100193, People's Republic of China
;
