# Supplementary material for: (4-Bromo-3,5-dimethyl-1H-pyrazol-1-yl)(2,6-difluoro­phen­yl)methanone
Source: Acta Crystallogr Sect E Struct Rep Online. 2009 Dec 12;66(Pt 1):o115. doi: 10.1107/S1600536809052532 (PMC2980109; doi:10.1107/S1600536809052532)
Supplement: Supplementary file 2 [file e-66-0o115-Isup2.hkl]

# 
# h,k,l, Fc-squared, Fo-squared, sigma(Fo-squared) and status flag 
# 
data_I
_shelx_title ' SA383 in P2(1)/c' 
_shelx_refln_list_code          4 
_shelx_F_calc_maximum      483.89 
_exptl_crystal_F_000      1248.00 
_reflns_d_resolution_high  0.8410 
 
loop_ 
 _symmetry_equiv_pos_as_xyz 
 'x, y, z' 
 '-x, y+1/2, -z+1/2' 
 '-x, -y, -z' 
 'x, -y-1/2, z-1/2' 
 
_cell_length_a     7.1162 
_cell_length_b    29.3038 
_cell_length_c    11.6741 
_cell_angle_alpha  90.000 
_cell_angle_beta   91.533 
_cell_angle_gamma  90.000 
 
_shelx_F_squared_multiplier     1.000 
 
loop_ 
 _refln_index_h 
 _refln_index_k 
 _refln_index_l 
 _refln_F_squared_calc 
 _refln_F_squared_meas 
 _refln_F_squared_sigma 
 _refln_observed_status 
   1   0   0       55.07      235.51     20.30 o 
   2   0   0   234146.38   232005.77   3692.62 o 
   3   0   0       17.91       67.64     27.19 o 
   4   0   0    75033.28    75221.16   8139.89 o 
   5   0   0      393.95      477.48     93.01 o 
   6   0   0    26466.49    26134.93   1125.78 o 
   7   0   0      207.30      234.12     48.26 o 
   8   0   0     4667.50     3814.76    544.95 o 
   1   1   0       14.18       36.39      7.36 o 
   2   1   0      355.69      392.13     22.90 o 
   3   1   0       80.42       88.93      9.12 o 
   4   1   0       27.57      185.11     38.66 o 
   5   1   0        7.85       51.36     17.47 o 
   6   1   0      845.74      805.79     54.09 o 
   7   1   0       23.83       71.42     39.51 o 
   8   1   0        0.28      115.67     57.08 o 
   1   2   0      142.44      132.25     13.59 o 
   2   2   0     1200.31     1060.29     45.05 o 
   3   2   0      903.53      836.68     45.00 o 
   4   2   0      403.40      438.39     34.55 o 
   5   2   0     4539.37     4581.42    201.34 o 
   6   2   0        3.12       47.19     41.44 o 
   7   2   0      494.02      672.55     77.48 o 
   8   2   0      140.58      189.22     40.05 o 
   1   3   0      121.91      183.41      8.83 o 
   2   3   0     1824.50     1811.47     21.86 o 
   3   3   0      421.68      430.67     32.30 o 
   4   3   0     3221.00     3011.47    106.63 o 
   5   3   0      582.97      630.90     49.89 o 
   6   3   0     1272.57     1341.06     75.13 o 
   7   3   0       38.77       70.08     35.43 o 
   8   3   0      382.74      211.26     59.41 o 
   0   4   0    48067.52    42743.93    462.41 o 
   1   4   0     3785.73     3755.85     54.21 o 
   2   4   0    22012.87    21243.06    179.01 o 
   3   4   0     1933.41     1844.47     59.37 o 
   4   4   0     9690.49     9312.05    163.78 o 
   5   4   0      426.92      507.72     46.21 o 
   6   4   0     3497.21     3515.09    123.96 o 
   7   4   0       94.49      220.95     50.90 o 
   8   4   0      970.06      938.51     93.10 o 
   1   5   0     1497.39     1545.61     38.26 o 
   2   5   0       76.81       99.94      9.05 o 
   3   5   0       20.51       42.19      9.42 o 
   4   5   0        6.52       55.73     16.12 o 
   5   5   0       64.98       82.85     23.22 o 
   6   5   0       94.19      105.21     21.94 o 
   7   5   0        8.51       80.82     29.16 o 
   8   5   0       48.06       24.20     28.21 o 
   0   6   0      842.50      976.37     31.19 o 
   1   6   0    15090.30    14581.91    123.77 o 
   2   6   0      394.39      376.47     16.38 o 
   3   6   0    13356.38    12965.96    200.45 o 
   4   6   0       14.37       35.20     22.08 o 
   5   6   0     8914.47     8677.83    272.26 o 
   6   6   0       21.95       65.27     33.28 o 
   7   6   0     2150.91     2310.93    127.28 o 
   8   6   0      109.21       95.21     32.40 o 
   1   7   0     5844.79     5517.19     88.13 o 
   2   7   0      419.14      421.54     22.04 o 
   3   7   0      249.34      233.60     25.36 o 
   4   7   0     1488.77     1440.36     59.44 o 
   5   7   0      371.94      416.14     44.57 o 
   6   7   0       46.49       78.19     18.93 o 
   7   7   0        1.29        6.74     23.85 o 
   8   7   0      334.62      396.99     62.48 o 
   0   8   0   147471.05   161298.55   1428.09 o 
   1   8   0     7522.64     7753.92     69.65 o 
   2   8   0     4870.12     4609.66     96.49 o 
   3   8   0     2144.95     1898.34    101.17 o 
   4   8   0     4293.13     4031.27    149.58 o 
   5   8   0     2329.12     2296.56    108.17 o 
   6   8   0     3105.95     3220.86    173.64 o 
   7   8   0      547.49      540.65     61.10 o 
   8   8   0      415.71      264.05     97.10 o 
   1   9   0     6617.61     7083.81    101.50 o 
   2   9   0       13.94       27.50     11.54 o 
   3   9   0      912.90      861.38     38.48 o 
   4   9   0      302.77      334.02     52.97 o 
   5   9   0      652.38      585.02     52.06 o 
   6   9   0      559.49      638.39     66.54 o 
   7   9   0       96.90      184.53     79.16 o 
   8   9   0       35.12      106.39     58.22 o 
   0  10   0     4031.88     4070.47     67.80 o 
   1  10   0    13537.08    14856.27    138.61 o 
   2  10   0    11971.20    11753.77    192.70 o 
   3  10   0     3602.94     3705.22     91.04 o 
   4  10   0     5753.49     5554.23    165.49 o 
   5  10   0      377.40      376.32     63.91 o 
   6  10   0      960.57     1152.51     82.93 o 
   7  10   0      659.71      656.09    138.09 o 
   8  10   0      247.56      357.48     59.60 o 
   1  11   0      237.61      268.39     26.83 o 
   2  11   0      212.05      224.68     21.60 o 
   3  11   0      108.82      109.60     25.93 o 
   4  11   0      386.28      373.61     38.11 o 
   5  11   0        0.15       45.31     16.11 o 
   6  11   0        0.33       81.31     18.88 o 
   7  11   0       73.30       69.27     44.31 o 
   8  11   0        1.05       69.55     23.43 o 
   0  12   0    35655.47    39062.60    631.20 o 
   1  12   0     2055.28     2201.94    111.07 o 
   2  12   0    10388.47    10545.93    188.37 o 
   3  12   0      459.83      454.10     46.68 o 
   4  12   0     4356.91     4231.62    147.03 o 
   5  12   0       36.21       54.57     24.80 o 
   6  12   0     1969.14     1929.15    114.68 o 
   7  12   0        0.77       48.12     68.86 o 
   1  13   0     1148.09     1217.96     69.81 o 
   2  13   0        9.34       61.17     13.43 o 
   3  13   0       34.53       66.14     13.78 o 
   4  13   0      295.10      315.38     60.28 o 
   5  13   0      341.38      408.30     40.41 o 
   6  13   0      152.45      145.44     26.65 o 
   7  13   0      224.99      211.60     41.04 o 
   0  14   0    14282.52    16401.06    314.85 o 
   1  14   0      120.92      181.54     20.13 o 
   2  14   0     4693.57     4991.77    132.06 o 
   3  14   0      513.21      364.26     39.16 o 
   4  14   0     2763.21     2811.08    137.64 o 
   5  14   0      347.46      399.93     61.80 o 
   6  14   0      756.95      738.46     74.25 o 
   7  14   0      356.13      358.65     60.13 o 
   1  15   0      881.73      813.03     51.40 o 
   2  15   0      285.36      402.70     61.81 o 
   3  15   0      179.79      185.54     26.00 o 
   4  15   0      721.08      750.61     62.59 o 
   5  15   0      372.37      456.96     45.78 o 
   6  15   0        8.88       88.01     35.39 o 
   7  15   0        5.54       34.18     27.30 o 
   0  16   0      176.80      208.72     34.44 o 
   1  16   0    17393.53    17699.25    502.19 o 
   2  16   0     1670.69     1615.55     90.07 o 
   3  16   0     6424.82     5981.47    187.60 o 
   4  16   0      952.75      846.93     58.17 o 
   5  16   0     4826.96     4541.61    139.97 o 
   6  16   0      104.13      141.41     33.78 o 
   7  16   0      764.93      764.44     66.38 o 
   1  17   0     5466.25     5770.36    292.77 o 
   2  17   0       10.94       55.34     25.87 o 
   3  17   0      110.95      144.95     27.46 o 
   4  17   0       39.61      105.90     43.59 o 
   5  17   0      124.61      166.07     32.65 o 
   6  17   0        4.34       26.67     40.93 o 
   7  17   0        0.06       27.82     47.80 o 
   0  18   0       43.11       94.23     63.37 o 
   1  18   0     5105.46     5093.61    167.56 o 
   2  18   0      692.42      736.67    115.80 o 
   3  18   0     1845.59     1763.82    107.77 o 
   4  18   0      767.78      696.69     65.60 o 
   5  18   0      883.63      915.23     80.05 o 
   6  18   0      140.66      210.42     49.00 o 
   7  18   0      580.82      601.89     78.22 o 
   1  19   0       26.60       76.64     25.36 o 
   2  19   0      299.64      304.55     37.76 o 
   3  19   0      409.26      343.42     42.42 o 
   4  19   0       48.71       92.83     55.22 o 
   5  19   0      117.71      146.24     30.77 o 
   6  19   0      125.33      144.40     40.81 o 
   7  19   0      119.20       78.78     62.03 o 
   0  20   0     1839.49     2861.02    622.91 o 
   1  20   0     1461.27     1503.39     81.43 o 
   2  20   0        3.79       36.99     25.17 o 
   3  20   0     2734.23     2599.70    101.88 o 
   4  20   0      102.27      106.18     34.90 o 
   5  20   0     1097.85     1120.34     92.97 o 
   6  20   0       16.63       83.56     48.00 o 
   1  21   0       26.92       43.31     19.70 o 
   2  21   0       14.76       53.80     32.50 o 
   3  21   0        3.85       52.74     19.60 o 
   4  21   0        1.52      106.54     44.44 o 
   5  21   0      317.25      300.21     59.41 o 
   6  21   0       62.92      133.14     46.25 o 
   0  22   0     6321.68     6228.95    311.42 o 
   1  22   0      332.16      346.75     41.52 o 
   2  22   0     4838.26     5058.68    165.35 o 
   3  22   0       66.07       82.10     18.98 o 
   4  22   0     1621.04     1465.16     85.01 o 
   5  22   0       31.95       42.37     25.83 o 
   6  22   0      586.56      741.13    100.91 o 
   1  23   0        4.28       50.03     35.16 o 
   2  23   0      236.15      124.72     70.29 o 
   3  23   0       22.86       64.01     27.53 o 
   4  23   0       17.44       42.09     24.70 o 
   5  23   0       51.69      131.98     49.93 o 
   6  23   0       49.22      113.34     41.69 o 
   0  24   0      499.17      528.64     68.40 o 
   1  24   0     4404.81     4510.74    204.50 o 
   2  24   0     1234.63     1455.60    106.40 o 
   3  24   0     2009.41     1724.23    142.89 o 
   4  24   0      117.94       78.45     23.07 o 
   5  24   0     1577.85     1860.32    221.49 o 
   6  24   0       33.61       48.39     37.92 o 
   1  25   0     1528.49     1604.41     87.76 o 
   2  25   0       12.53       75.50     21.22 o 
   3  25   0       95.13       79.00     31.06 o 
   4  25   0      310.80      395.82     50.05 o 
   5  25   0        9.64      104.11     36.83 o 
   0  26   0      906.59      795.82     74.33 o 
   1  26   0     2861.73     3023.34    127.68 o 
   2  26   0      774.80      844.80     56.23 o 
   3  26   0     1488.50     1444.93     84.63 o 
   4  26   0      207.49      168.44     38.32 o 
   5  26   0      570.32      593.82     84.21 o 
   1  27   0        2.37       94.42     25.82 o 
   2  27   0       35.43      109.48     30.68 o 
   3  27   0       58.51      118.08     47.35 o 
   4  27   0        6.20       86.09     24.37 o 
   5  27   0       25.27       69.30     42.46 o 
   0  28   0      241.38      214.55     50.90 o 
   1  28   0     3241.70     3439.78    177.12 o 
   2  28   0      326.48      443.42     53.21 o 
   3  28   0     3047.72     2942.92    148.99 o 
   4  28   0      188.34      202.60     83.69 o 
   5  28   0     1103.75     1160.00    167.45 o 
   1  29   0       38.71      108.96     33.79 o 
   2  29   0       13.72       99.62     62.36 o 
   3  29   0        1.90       47.07     23.17 o 
   4  29   0       10.43      122.23     87.28 o 
   0  30   0      303.67      420.88     90.29 o 
   1  30   0       49.94      159.95     31.13 o 
   2  30   0      664.84      674.60     61.68 o 
   3  30   0        5.25       69.15     29.96 o 
   4  30   0      139.55      187.18     43.58 o 
   1  31   0        0.57      125.12     23.46 o 
   2  31   0       24.56       69.71     32.58 o 
   3  31   0       92.99      120.51     31.08 o 
   0  32   0      193.86      132.92     38.72 o 
   1  32   0      133.18      126.47     26.71 o 
   2  32   0      699.85      638.48     82.45 o 
   3  32   0      146.63      207.40     42.71 o 
   1  33   0      120.02      119.63     44.65 o 
   2  33   0       15.52       97.35     37.95 o 
   0  34   0      855.72      882.12    287.76 o 
   1  34   0      423.01      416.96     71.30 o 
  -8   1   1     1481.20     1584.17    184.56 o 
  -7   1   1       48.49       71.49     20.80 o 
  -6   1   1     4124.09     4282.69    143.91 o 
  -5   1   1      445.24      387.98     41.01 o 
  -4   1   1    17682.15    17231.37    376.44 o 
  -3   1   1      132.45      115.10     15.69 o 
  -2   1   1    79149.05    76761.81    830.55 o 
  -1   1   1     2210.20     2033.40     43.96 o 
   1   1   1     2736.71     2484.22     43.13 o 
   2   1   1    59539.86    58288.08    537.97 o 
   3   1   1      490.16      511.51     29.09 o 
   4   1   1    12536.48    12330.45    486.70 o 
   5   1   1       15.60       43.49     19.77 o 
   6   1   1     1457.67     1336.82     74.70 o 
   7   1   1      166.15      145.33     31.85 o 
   8   1   1      550.78      594.89     54.89 o 
  -8   2   1      296.44      233.74    106.81 o 
  -7   2   1      104.22       84.66     39.77 o 
  -6   2   1        3.02       73.66     22.83 o 
  -5   2   1      145.87      204.46     26.81 o 
  -4   2   1     1089.89     1069.52     60.94 o 
  -3   2   1     6891.62     7423.30    132.12 o 
  -2   2   1      995.26      881.91     21.60 o 
  -1   2   1     1954.72     1871.52     23.48 o 
   1   2   1     1822.52     1845.91     26.64 o 
   2   2   1      914.61      825.49     27.38 o 
   3   2   1     2252.07     2310.29     69.87 o 
   4   2   1      822.23      913.36     83.65 o 
   5   2   1      211.95      234.07     44.82 o 
   6   2   1       11.90      137.47     32.04 o 
   7   2   1      131.97      177.57     33.83 o 
   8   2   1      154.93      137.60     39.68 o 
  -8   3   1     1251.03     1090.14    187.75 o 
  -7   3   1      894.01      882.98     54.61 o 
  -6   3   1     3147.59     3062.81     99.17 o 
  -5   3   1      108.49      229.61     28.45 o 
  -4   3   1    11419.78    10585.92    164.67 o 
  -3   3   1     4746.14     4498.73     79.16 o 
  -2   3   1    40028.98    37900.95    355.00 o 
  -1   3   1    22372.00    21203.95    323.43 o 
   1   3   1    12353.06    12888.32    116.96 o 
   2   3   1    22192.04    22687.67    383.76 o 
   3   3   1     6164.16     5592.17    142.53 o 
   4   3   1     6414.35     6017.93    154.69 o 
   5   3   1      835.57      760.40     65.41 o 
   6   3   1     4711.30     4745.78    176.13 o 
   7   3   1      212.01      210.90     47.66 o 
   8   3   1      294.63      225.11     52.78 o 
  -8   4   1       41.93      164.02     81.35 o 
  -7   4   1      401.06      404.28     51.67 o 
  -6   4   1     1161.38     1043.90     55.39 o 
  -5   4   1       34.15       53.47     15.73 o 
  -4   4   1     4642.88     4601.95     79.54 o 
  -3   4   1       36.83       51.11     14.40 o 
  -2   4   1     4936.64     4781.87    168.33 o 
  -1   4   1      709.10      550.53     32.04 o 
   0   4   1    48953.25    53342.18    286.98 o 
   1   4   1      157.86      145.93      8.98 o 
   2   4   1    10776.86    10274.63     81.76 o 
   3   4   1        0.09       86.09     13.79 o 
   4   4   1     7126.10     7003.20    299.48 o 
   5   4   1       88.94       77.56     15.96 o 
   6   4   1     7724.08     8682.42    231.20 o 
   7   4   1       24.97       68.31     28.17 o 
   8   4   1      595.82      578.95     76.73 o 
  -8   5   1       14.78      101.07     22.62 o 
  -7   5   1     1583.28     1773.35    117.77 o 
  -6   5   1      132.99      163.97     27.89 o 
  -5   5   1     3522.27     3251.61    181.73 o 
  -4   5   1     1238.76     1243.00     45.27 o 
  -3   5   1    17409.38    17580.34    213.18 o 
  -2   5   1      115.19      102.98      8.86 o 
  -1   5   1    29599.62    31213.99    377.54 o 
   0   5   1     7478.95     7504.31    111.91 o 
   1   5   1    44420.41    44081.47    259.60 o 
   2   5   1      631.59      642.46     23.31 o 
   3   5   1    14529.90    14339.62    358.71 o 
   4   5   1        9.30       44.65     19.47 o 
   5   5   1     2824.84     2764.29    129.59 o 
   6   5   1      308.28      291.08     37.71 o 
   7   5   1     1047.52     1187.48     93.49 o 
   8   5   1        1.78      240.31     57.45 o 
  -8   6   1       40.80      100.20     33.08 o 
  -7   6   1       50.06       31.25     31.12 o 
  -6   6   1      248.93      272.51     34.96 o 
  -5   6   1      135.52      152.97     29.43 o 
  -4   6   1     1364.95     1213.42     67.26 o 
  -3   6   1      198.08      240.44     32.75 o 
  -2   6   1     2278.64     2114.02     31.71 o 
  -1   6   1       75.84       72.08      9.15 o 
   0   6   1     1166.32     1213.49     28.42 o 
   1   6   1       20.24       53.30      9.73 o 
   2   6   1     2753.30     2496.52     40.41 o 
   3   6   1      222.81      272.49     23.76 o 
   4   6   1      275.62      261.97     41.84 o 
   5   6   1      554.47      632.61     57.51 o 
   6   6   1     1124.51     1081.05     54.33 o 
   7   6   1        5.24       65.90     23.81 o 
   8   6   1       99.80      178.36     43.86 o 
  -8   7   1      167.30      197.91     51.73 o 
  -7   7   1      169.85      219.67     47.80 o 
  -6   7   1      361.87      430.88     35.09 o 
  -5   7   1     1738.57     1629.92     90.26 o 
  -4   7   1     3697.48     3534.75     79.20 o 
  -3   7   1     2033.04     1644.60     69.99 o 
  -2   7   1     5083.48     4968.64    126.79 o 
  -1   7   1     8051.35     8134.61     74.74 o 
   0   7   1      377.32      447.91     22.71 o 
   1   7   1     6402.45     6573.95     69.63 o 
   2   7   1     7068.20     7197.14    122.37 o 
   3   7   1      324.10      260.13     45.85 o 
   4   7   1      205.09      244.76     29.28 o 
   5   7   1      169.84      147.27     25.29 o 
   6   7   1       15.13       62.27     18.70 o 
   7   7   1        0.87       46.83     27.07 o 
   8   7   1       38.13      142.95     42.74 o 
  -8   8   1       24.70      110.31     43.35 o 
  -7   8   1        2.58       68.81     43.59 o 
  -6   8   1      252.33      303.51     45.64 o 
  -5   8   1      283.62      328.27     46.99 o 
  -4   8   1      699.58      677.62     41.03 o 
  -3   8   1     3241.73     3256.47    198.87 o 
  -2   8   1     3106.64     2841.96     79.31 o 
  -1   8   1     3514.75     4610.53    255.87 o 
   0   8   1     4224.76     4437.49     64.07 o 
   1   8   1    15944.22    15016.10    128.37 o 
   2   8   1     4074.35     3784.48     90.79 o 
   3   8   1     2029.18     1949.66     87.52 o 
   4   8   1     3096.93     3149.49    109.03 o 
   5   8   1      989.54     1028.33     62.73 o 
   6   8   1     3020.74     3139.62    166.20 o 
   7   8   1      528.74      588.47     76.28 o 
   8   8   1      351.05      456.37     61.42 o 
  -8   9   1       44.79       85.21     43.13 o 
  -7   9   1      514.24      504.93     73.35 o 
  -6   9   1        4.71       67.82     34.83 o 
  -5   9   1     1566.34     1462.43    111.20 o 
  -4   9   1       70.76       76.71     13.23 o 
  -3   9   1     7198.56     6656.21    131.44 o 
  -2   9   1     2816.99     2557.03    112.92 o 
  -1   9   1     9947.70     9796.94    131.31 o 
   0   9   1    21856.74    24773.47    198.83 o 
   1   9   1     4784.71     5577.15     71.07 o 
   2   9   1     1470.26     1433.58     79.89 o 
   3   9   1     2734.92     2709.98    178.98 o 
   4   9   1     1880.35     1739.45     87.03 o 
   5   9   1     1195.60     1250.42     97.05 o 
   6   9   1      166.60      192.28     32.32 o 
   7   9   1       36.99      106.51     27.91 o 
   8   9   1       27.58      100.00     31.41 o 
  -8  10   1      124.61      165.99     40.06 o 
  -7  10   1      185.29      138.79     37.18 o 
  -6  10   1      163.84      199.08     49.75 o 
  -5  10   1     1022.46      916.57     58.78 o 
  -4  10   1     1173.38     1087.60     53.52 o 
  -3  10   1     2257.80     1850.45     69.72 o 
  -2  10   1     1271.32     1248.55     48.25 o 
  -1  10   1    19550.20    23015.24    285.10 o 
   0  10   1      632.12      736.71     31.90 o 
   1  10   1    34726.02    35497.36    330.09 o 
   2  10   1        0.67       28.62     21.66 o 
   3  10   1     5564.62     4909.79    170.77 o 
   4  10   1      204.19      193.58     45.96 o 
   5  10   1     1623.16     1416.41    102.15 o 
   6  10   1      424.84      462.99     49.58 o 
   7  10   1     1040.57     1104.21    103.04 o 
   8  10   1        0.08       63.21     30.34 o 
  -8  11   1     1145.94     1289.44    124.46 o 
  -7  11   1       77.18      194.81    178.92 o 
  -6  11   1     3052.57     3211.66    221.42 o 
  -5  11   1      343.34      417.36     43.17 o 
  -4  11   1    12461.40    11495.12    308.38 o 
  -3  11   1       88.40      117.30     15.24 o 
  -2  11   1    20265.35    20594.04    458.92 o 
  -1  11   1     5075.64     4815.65    142.27 o 
   0  11   1    10241.45    10602.04    123.12 o 
   1  11   1       53.69      574.06     71.95 o 
   2  11   1    23530.03    23767.39    435.74 o 
   3  11   1       82.12       93.00     18.97 o 
   4  11   1     6987.28     6667.41    195.14 o 
   5  11   1       22.21       84.07     18.20 o 
   6  11   1     3587.39     3406.54    272.01 o 
   7  11   1       22.30       77.55     45.52 o 
  -7  12   1      226.59      265.05     51.64 o 
  -6  12   1      322.91      357.37     57.06 o 
  -5  12   1      416.78      514.90     62.97 o 
  -4  12   1     1385.68     1275.54     99.82 o 
  -3  12   1      852.73      808.88     86.07 o 
  -2  12   1      242.61      278.53     33.49 o 
  -1  12   1     2586.61     2852.82     82.31 o 
   0  12   1     2022.23     2297.91     61.50 o 
   1  12   1     6073.64     6015.08    160.47 o 
   2  12   1       58.06       84.67     30.78 o 
   3  12   1     2768.59     2719.43    115.60 o 
   4  12   1       10.98       63.45     21.45 o 
   5  12   1     1347.92     1335.44     75.55 o 
   6  12   1      680.46      677.57     49.60 o 
   7  12   1      202.82      319.84     56.57 o 
  -7  13   1      329.37      228.85     47.90 o 
  -6  13   1       10.83       92.53     23.69 o 
  -5  13   1     1911.22     1751.18    124.04 o 
  -4  13   1      554.38      611.69     46.16 o 
  -3  13   1     5567.44     5114.25     97.08 o 
  -2  13   1      127.45      140.31     14.32 o 
  -1  13   1     2789.05     3645.54    104.10 o 
   0  13   1      167.86      207.01     25.09 o 
   1  13   1     7730.45     7309.27    139.85 o 
   2  13   1        5.46       45.99     19.40 o 
   3  13   1      441.66      463.93     48.19 o 
   4  13   1      219.49      225.10     28.52 o 
   5  13   1       22.33       45.69     15.59 o 
   6  13   1       84.54       98.51     21.74 o 
   7  13   1      246.99      216.09     54.16 o 
  -7  14   1        1.66       98.05     26.64 o 
  -6  14   1      108.68      160.64     41.23 o 
  -5  14   1       51.41       85.15     17.47 o 
  -4  14   1     1005.04      937.98     63.42 o 
  -3  14   1      151.54      126.81     18.55 o 
  -2  14   1     1550.34     1596.40     72.05 o 
  -1  14   1      469.56      364.93     34.13 o 
   0  14   1     2741.87     2670.92    101.99 o 
   1  14   1       22.54       44.86     14.62 o 
   2  14   1     3171.24     3033.92    130.66 o 
   3  14   1      683.32      711.71     61.89 o 
   4  14   1     1503.76     1521.15     63.03 o 
   5  14   1      165.17      264.22     67.62 o 
   6  14   1     1288.91     1274.85     98.19 o 
   7  14   1      475.44      568.53     70.96 o 
  -7  15   1      118.18      100.23     54.36 o 
  -6  15   1      987.39      974.71     96.70 o 
  -5  15   1       19.32       26.58     23.31 o 
  -4  15   1     1546.94     1504.18    146.69 o 
  -3  15   1     1077.42     1003.33    103.32 o 
  -2  15   1     9307.42     9184.77    160.24 o 
  -1  15   1        5.50       72.23     41.06 o 
   0  15   1     6690.79     7251.41    197.40 o 
   1  15   1      272.83      308.92     52.00 o 
   2  15   1     1593.56     2297.00    165.78 o 
   3  15   1      179.32      250.84     32.11 o 
   4  15   1     2184.26     2187.14    149.39 o 
   5  15   1       58.44       48.34     19.47 o 
   6  15   1      944.95      907.65     75.93 o 
   7  15   1      100.84      102.59     36.56 o 
  -7  16   1       95.41      137.58     37.18 o 
  -6  16   1      185.08      167.13     93.83 o 
  -5  16   1       18.78       88.31     19.52 o 
  -4  16   1      502.27      554.10     47.01 o 
  -3  16   1      339.00      352.68     40.91 o 
  -2  16   1     3276.09     3369.49    101.12 o 
  -1  16   1     3688.95     4057.73    216.62 o 
   0  16   1     4315.21     4330.14     80.22 o 
   1  16   1     4290.17     4570.19    117.50 o 
   2  16   1     1635.51     1659.51    105.03 o 
   3  16   1        0.08       49.23     15.02 o 
   4  16   1     1179.67     1274.11     74.21 o 
   5  16   1        2.02       74.96     38.04 o 
   6  16   1     1011.62      946.04     75.72 o 
   7  16   1       36.00       46.05     26.53 o 
  -7  17   1      944.35      996.37    101.54 o 
  -6  17   1      287.52      267.00     68.04 o 
  -5  17   1     2756.20     2856.51    135.15 o 
  -4  17   1      299.66      272.86     32.07 o 
  -3  17   1     7501.04     6927.48    211.47 o 
  -2  17   1      650.47      691.01     60.02 o 
  -1  17   1    12754.92    12912.10    215.68 o 
   0  17   1     7258.33     7988.19    156.67 o 
   1  17   1     9435.91     9602.26    189.87 o 
   2  17   1     1591.56     1496.67     77.95 o 
   3  17   1     6744.04     6203.72    216.27 o 
   4  17   1        6.79       33.62     18.29 o 
   5  17   1     1676.44     1665.79    149.95 o 
   6  17   1        0.99       56.87     22.42 o 
   7  17   1      178.18      176.29     48.05 o 
  -7  18   1      197.50      230.60     46.65 o 
  -6  18   1       60.72       79.00     32.81 o 
  -5  18   1      246.90      210.19    126.00 o 
  -4  18   1     1071.53     1038.61     86.26 o 
  -3  18   1      105.41       84.86     17.71 o 
  -2  18   1     1971.41     1879.60    124.92 o 
  -1  18   1       82.31      259.97     72.13 o 
   0  18   1     4376.39     4652.15     95.22 o 
   1  18   1     1494.94     1720.72     95.64 o 
   2  18   1     2687.17     2462.87    123.52 o 
   3  18   1      166.05      219.40     40.80 o 
   4  18   1     1845.44     1718.63     96.44 o 
   5  18   1        0.28       58.37     39.50 o 
   6  18   1     1204.61     1181.80    102.03 o 
   7  18   1       81.56      102.12     21.53 o 
  -7  19   1      138.94      141.38     75.60 o 
  -6  19   1       63.16      195.77    101.87 o 
  -5  19   1       25.08       90.89     37.72 o 
  -4  19   1      850.23      936.09     72.55 o 
  -3  19   1      225.21      254.60     34.96 o 
  -2  19   1      557.61      640.53     55.48 o 
  -1  19   1     2773.93     2701.19    133.12 o 
   0  19   1      275.61      270.68     30.89 o 
   1  19   1     1488.78     1630.21    111.63 o 
   2  19   1     1127.87     1056.95     57.45 o 
   3  19   1      550.32      565.11     63.63 o 
   4  19   1      206.53      194.72     28.10 o 
   5  19   1      343.50      412.51     43.92 o 
   6  19   1       99.31      236.67     55.64 o 
   7  19   1      163.88      213.88     48.58 o 
  -6  20   1       28.78      136.98     49.04 o 
  -5  20   1      545.56      510.94     56.25 o 
  -4  20   1       86.71      152.45     41.95 o 
  -3  20   1      829.82      814.98     47.28 o 
  -2  20   1       66.65       82.44     19.63 o 
  -1  20   1      857.99     1410.59     60.02 o 
   0  20   1       27.08       88.94     53.30 o 
   1  20   1     5104.67     4603.75    160.24 o 
   2  20   1       95.90      108.84     30.67 o 
   3  20   1     2832.76     2574.81    183.08 o 
   4  20   1      357.50      350.44     47.82 o 
   5  20   1     2073.41     2180.92    191.40 o 
   6  20   1       77.62       88.88     38.81 o 
  -6  21   1      625.60      805.68     75.68 o 
  -5  21   1       83.52      181.89     49.21 o 
  -4  21   1     1352.95     1500.04    183.92 o 
  -3  21   1      242.76      174.35     30.14 o 
  -2  21   1     1096.05      974.48     69.40 o 
  -1  21   1     1057.46      809.06     53.60 o 
   0  21   1     2438.01     2391.67    114.82 o 
   1  21   1        6.17      100.45     43.37 o 
   2  21   1      615.35      488.62     65.70 o 
   3  21   1      148.99      157.32     38.30 o 
   4  21   1      249.21      317.13     52.37 o 
   5  21   1      124.68      119.69     36.83 o 
   6  21   1       21.76      109.41     39.33 o 
  -6  22   1      162.61      138.45     45.73 o 
  -5  22   1      106.20      172.09     42.14 o 
  -4  22   1       60.73       81.37     48.96 o 
  -3  22   1        0.39       47.72     24.39 o 
  -2  22   1       28.03       32.73     18.16 o 
  -1  22   1     2225.97     2087.87    139.93 o 
   0  22   1        0.82      100.21     25.06 o 
   1  22   1      931.84     1092.70     86.00 o 
   2  22   1      132.16      158.91     26.69 o 
   3  22   1      594.82      708.76     51.39 o 
   4  22   1       15.82       81.47     24.62 o 
   5  22   1      112.39      104.02     30.35 o 
   6  22   1        2.79       89.38     61.58 o 
  -6  23   1      154.32      381.50    100.59 o 
  -5  23   1        6.91       13.98     41.11 o 
  -4  23   1      530.42      636.83     58.10 o 
  -3  23   1      453.83      388.48     50.89 o 
  -2  23   1     1522.25     1462.73     98.86 o 
  -1  23   1        7.92       53.75     18.78 o 
   0  23   1      713.42      812.82     83.81 o 
   1  23   1        7.94       47.93     22.46 o 
   2  23   1      700.84      591.94     76.48 o 
   3  23   1      194.06      320.93     50.24 o 
   4  23   1      643.91      742.09     68.13 o 
   5  23   1       18.75       59.20     33.30 o 
   6  23   1      185.15      110.82     49.82 o 
  -6  24   1      237.23      146.80     50.01 o 
  -5  24   1       56.20      150.82     59.77 o 
  -4  24   1     1096.16     1301.25    178.14 o 
  -3  24   1      483.11      462.34     54.13 o 
  -2  24   1     1405.34     1395.24     69.20 o 
  -1  24   1     3246.09     3147.22    125.90 o 
   0  24   1     2757.34     2630.15    109.80 o 
   1  24   1      380.99      806.94     89.57 o 
   2  24   1     4452.30     4194.22    209.75 o 
   3  24   1     1677.25     1711.84    106.66 o 
   4  24   1     1248.15     1257.13    163.91 o 
   5  24   1      708.93      953.33    182.86 o 
   6  24   1      305.99      334.47     64.40 o 
  -5  25   1     1159.42     1167.07    122.24 o 
  -4  25   1      194.89      218.33     53.25 o 
  -3  25   1     2175.20     1868.74    105.19 o 
  -2  25   1       13.16       96.97     28.49 o 
  -1  25   1     3435.89     3039.21    132.61 o 
   0  25   1      111.36      186.63     52.27 o 
   1  25   1     2258.52     2092.88     97.49 o 
   2  25   1       11.49       39.50     18.20 o 
   3  25   1     1306.54     1350.38    146.35 o 
   4  25   1      202.23      202.68     51.20 o 
   5  25   1      307.28      454.56     69.63 o 
  -5  26   1       14.06       77.64     44.68 o 
  -4  26   1      233.29      348.12     78.50 o 
  -3  26   1       14.44       68.72     31.59 o 
  -2  26   1      387.70      486.71     78.06 o 
  -1  26   1      870.74      913.16     84.81 o 
   0  26   1      942.15      955.83     81.48 o 
   1  26   1        1.14      195.03     79.71 o 
   2  26   1      845.80      809.58     65.66 o 
   3  26   1       63.39       80.82     38.99 o 
   4  26   1      310.44      445.09     63.72 o 
   5  26   1      214.70      180.97     53.28 o 
  -5  27   1      533.30      421.55    125.08 o 
  -4  27   1       77.94      157.57     45.70 o 
  -3  27   1     1317.69     1226.86    134.62 o 
  -2  27   1      337.36      405.32     46.91 o 
  -1  27   1     2314.48     2246.40    146.65 o 
   0  27   1      102.86      141.52     27.02 o 
   1  27   1     1944.77     2186.22    104.36 o 
   2  27   1        1.32       90.23     45.82 o 
   3  27   1      719.92      673.60     71.45 o 
   4  27   1       37.47       92.86     22.81 o 
   5  27   1      261.36      297.78     53.46 o 
  -5  28   1       12.48       39.08     29.93 o 
  -4  28   1      548.91      641.63    113.20 o 
  -3  28   1        4.30       50.83     28.32 o 
  -2  28   1     1576.16     1422.13    115.72 o 
  -1  28   1      232.60      218.00     41.62 o 
   0  28   1     1117.55     1012.27     70.01 o 
   1  28   1       77.23      109.59     34.41 o 
   2  28   1      889.69      813.10     78.01 o 
   3  28   1        4.09       53.33     29.55 o 
   4  28   1      521.79      430.18     81.29 o 
  -4  29   1      402.26      469.58    138.94 o 
  -3  29   1      790.42      800.91     74.67 o 
  -2  29   1      230.56      168.26     34.14 o 
  -1  29   1     1373.64     1344.53     88.48 o 
   0  29   1      785.23      785.21    103.97 o 
   1  29   1      497.04      605.71     68.90 o 
   2  29   1      216.07      172.67     31.20 o 
   3  29   1      225.01      257.20     79.57 o 
   4  29   1       54.99       88.58     47.80 o 
  -4  30   1      254.85      378.61     71.74 o 
  -3  30   1        1.52      133.04     35.06 o 
  -2  30   1      208.02      237.33     89.04 o 
  -1  30   1       57.76       72.45     29.90 o 
   0  30   1      337.15      387.81     48.77 o 
   1  30   1        9.17      110.42     35.01 o 
   2  30   1      687.64      595.75     94.76 o 
   3  30   1       23.43       69.61     23.32 o 
   4  30   1      275.46      250.93     78.05 o 
  -3  31   1      212.30      265.53     72.19 o 
  -2  31   1       12.87       79.93     29.98 o 
  -1  31   1      687.52      584.41     62.00 o 
   0  31   1        3.54       21.36     22.91 o 
   1  31   1      356.85      273.53     43.83 o 
   2  31   1       78.76      104.99     29.71 o 
   3  31   1       97.80      181.83     68.45 o 
  -3  32   1       62.08       83.13     40.57 o 
  -2  32   1       42.34       59.22     24.13 o 
  -1  32   1      253.61      429.33     58.66 o 
   0  32   1       16.81       45.64     31.62 o 
   1  32   1      174.09      217.58     38.96 o 
   2  32   1      246.34      297.84     48.64 o 
   3  32   1      356.09      390.97     52.19 o 
  -2  33   1      102.70      148.68     42.23 o 
  -1  33   1       31.37       92.00     29.30 o 
   0  33   1      684.41      668.18     70.25 o 
   1  33   1      115.38      112.41     29.75 o 
   2  33   1      233.48      133.16     42.65 o 
  -1  34   1       31.60       62.68     23.70 o 
   0  34   1       28.10       41.37     18.55 o 
   1  34   1      554.57      333.39     70.87 o 
  -8   0   2      445.16      433.24    138.22 o 
  -7   0   2      345.55      423.90     63.96 o 
  -6   0   2     1334.84     1204.32    228.42 o 
  -5   0   2      248.24      246.54    129.06 o 
  -4   0   2     2169.15     2054.31     75.98 o 
  -3   0   2     2442.47     2323.74     81.95 o 
  -2   0   2     1567.25     1438.29     38.55 o 
  -1   0   2      256.77      212.57     21.80 o 
   0   0   2    12555.58    12571.75    101.58 o 
   1   0   2      909.37      867.78     35.37 o 
   2   0   2     4365.21     3733.17    119.64 o 
   3   0   2       81.89      141.59     53.54 o 
   4   0   2      236.25      266.93    116.85 o 
   5   0   2      215.11      162.96     39.60 o 
   6   0   2      617.64      572.82     55.00 o 
   7   0   2      337.37      206.45    127.10 o 
   8   0   2        1.45      106.97     36.62 o 
  -8   1   2      136.44       77.68     83.04 o 
  -7   1   2      364.85      554.19    116.35 o 
  -6   1   2      648.52      494.86     43.95 o 
  -5   1   2      753.80      761.85     54.07 o 
  -4   1   2       14.52       41.23     10.53 o 
  -3   1   2     8996.00     7952.27     94.24 o 
  -2   1   2     2773.15     2414.33     60.14 o 
  -1   1   2     1535.68     1372.10     26.07 o 
   0   1   2      322.52      311.46     24.14 o 
   1   1   2      487.15      453.77     30.63 o 
   2   1   2      211.55      164.65     20.52 o 
   3   1   2    12933.12    11658.67    233.11 o 
   4   1   2      611.64      594.47     41.05 o 
   5   1   2     4037.48     3714.31    121.88 o 
   6   1   2      117.52      111.67     21.88 o 
   7   1   2      846.13      853.82     87.99 o 
   8   1   2       84.29      111.37     33.47 o 
  -8   2   2        0.85       56.34     26.98 o 
  -7   2   2        9.04       75.95     18.28 o 
  -6   2   2      322.07      242.49     50.80 o 
  -5   2   2      953.61      847.98     57.49 o 
  -4   2   2      196.45      206.38     27.81 o 
  -3   2   2     3039.79     3091.87     82.73 o 
  -2   2   2        2.91       30.93      6.65 o 
  -1   2   2       14.34       30.66      5.51 o 
   0   2   2      277.33      270.70     13.17 o 
   1   2   2      332.50      429.30     16.05 o 
   2   2   2       48.96       70.55     11.96 o 
   3   2   2     2532.05     2559.42     95.49 o 
   4   2   2     1041.05      899.47     51.15 o 
   5   2   2      155.17      165.99     30.98 o 
   6   2   2      132.55      153.49     28.27 o 
   7   2   2        4.68      134.27     31.09 o 
   8   2   2      126.09      207.91     56.48 o 
  -8   3   2      303.19      384.50     71.93 o 
  -7   3   2       37.27      104.91     35.83 o 
  -6   3   2      712.01      789.26     51.36 o 
  -5   3   2       89.91       79.05     18.35 o 
  -4   3   2     5659.15     5061.70    119.91 o 
  -3   3   2     1396.14     1414.09     76.30 o 
  -2   3   2    22591.42    21504.40    211.63 o 
  -1   3   2       53.41       73.55      6.60 o 
   0   3   2     2354.18     2296.41     25.64 o 
   1   3   2      159.34      141.06      9.73 o 
   2   3   2    16091.44    15967.81    185.71 o 
   3   3   2     1200.40     1048.95     78.38 o 
   4   3   2     4626.09     4228.16     95.87 o 
   5   3   2       37.59       98.87     27.10 o 
   6   3   2      417.06      371.24     42.30 o 
   7   3   2       34.02      107.15     26.39 o 
   8   3   2      465.13      542.97     63.31 o 
  -8   4   2      114.63      136.73     51.16 o 
  -7   4   2      101.41      105.99     35.08 o 
  -6   4   2      533.80      713.77     72.53 o 
  -5   4   2        4.72       38.68     13.22 o 
  -4   4   2     1079.36      958.93     51.39 o 
  -3   4   2       31.04       69.55      7.36 o 
  -2   4   2     2852.37     2274.49     52.81 o 
  -1   4   2     1619.32     1428.98     29.84 o 
   0   4   2     4774.37     5000.98     64.92 o 
   1   4   2      623.97      651.91     33.88 o 
   2   4   2      467.59      467.71     52.50 o 
   3   4   2       18.15       54.51     16.15 o 
   4   4   2      115.33      133.17     35.89 o 
   5   4   2        2.00       60.99     15.21 o 
   6   4   2      290.51      367.91     40.09 o 
   7   4   2      193.14      172.89     36.82 o 
   8   4   2       22.23       83.46     23.82 o 
  -8   5   2      355.33      489.68     78.73 o 
  -7   5   2       21.35       58.96     30.37 o 
  -6   5   2       49.23       80.57     26.34 o 
  -5   5   2       73.34       77.62     13.04 o 
  -4   5   2     1282.38     1093.64     54.45 o 
  -3   5   2      956.40      995.30     40.10 o 
  -2   5   2    12087.52    11552.35    330.00 o 
  -1   5   2       56.50       88.52     12.63 o 
   0   5   2      912.42      914.75     35.75 o 
   1   5   2        5.18       23.92      5.00 o 
   2   5   2    13843.49    13767.75    231.88 o 
   3   5   2      745.53      716.65     84.58 o 
   4   5   2     4848.17     4383.54     93.25 o 
   5   5   2      519.76      454.25     49.55 o 
   6   5   2       50.82       96.79     20.76 o 
   7   5   2       15.72       94.62     19.70 o 
   8   5   2      350.10      313.95     54.44 o 
  -8   6   2       61.45       55.83     25.31 o 
  -7   6   2      360.81      525.25     51.39 o 
  -6   6   2       32.47       98.70     20.91 o 
  -5   6   2     1872.33     1866.29     96.85 o 
  -4   6   2       84.50      127.07     15.48 o 
  -3   6   2     3683.55     3409.06     86.95 o 
  -2   6   2     2163.42     1954.54     62.39 o 
  -1   6   2      311.36      311.58     20.58 o 
   0   6   2      405.54      423.14     22.55 o 
   1   6   2      476.36      491.43     16.55 o 
   2   6   2     1224.79     1173.96     57.41 o 
   3   6   2     2048.51     2139.73    148.35 o 
   4   6   2      154.30      194.93     27.30 o 
   5   6   2       92.31      144.96     26.14 o 
   6   6   2      111.23      104.36     44.43 o 
   7   6   2       13.02       77.99     29.19 o 
   8   6   2      230.75      238.03    103.73 o 
  -8   7   2      727.73      483.39    168.85 o 
  -7   7   2      232.81      249.79     50.47 o 
  -6   7   2     3151.35     3051.56    129.52 o 
  -5   7   2      187.55      173.14     24.67 o 
  -4   7   2     5617.38     5057.95    181.11 o 
  -3   7   2     5200.08     4901.26    165.58 o 
  -2   7   2    18942.45    18054.47    497.99 o 
  -1   7   2       49.94       76.15      9.68 o 
   0   7   2    35669.52    37449.82    242.37 o 
   1   7   2      111.63      115.59     10.48 o 
   2   7   2    32343.99    32460.34    539.40 o 
   3   7   2     1242.33     1493.46    117.23 o 
   4   7   2    14510.50    14214.51    435.61 o 
   5   7   2      377.15      347.48     38.14 o 
   6   7   2     1770.38     1668.36    149.37 o 
   7   7   2      174.84      248.15     44.98 o 
   8   7   2     1026.84     1257.83    164.10 o 
  -8   8   2       75.70       79.72     39.31 o 
  -7   8   2       25.65       47.47     31.16 o 
  -6   8   2      581.44      615.09     51.47 o 
  -5   8   2      698.76      690.77     84.71 o 
  -4   8   2     1219.35     1142.02     60.50 o 
  -3   8   2      270.69      284.53     21.70 o 
  -2   8   2     1484.29     1346.68     43.31 o 
  -1   8   2      417.26      425.95     18.72 o 
   0   8   2    26100.91    29419.54    320.71 o 
   1   8   2     1705.40     1596.55     35.84 o 
   2   8   2      435.62      396.18     33.12 o 
   3   8   2      246.07      234.80     39.72 o 
   4   8   2      597.92      549.67     56.87 o 
   5   8   2      480.22      518.67     46.33 o 
   6   8   2        8.34       75.34     20.51 o 
   7   8   2      253.72      226.31     38.18 o 
   8   8   2       36.41       85.59     28.31 o 
  -8   9   2        0.34       64.21     29.70 o 
  -7   9   2      946.62     1125.89     80.30 o 
  -6   9   2       43.88      133.95     35.67 o 
  -5   9   2     5020.41     5025.16    159.52 o 
  -4   9   2     2025.30     1877.54     78.18 o 
  -3   9   2    19049.04    18327.50    228.31 o 
  -2   9   2       43.88       64.55     12.32 o 
  -1   9   2    43386.82    42568.26    847.26 o 
   0   9   2     3867.31     4186.43     45.73 o 
   1   9   2    18691.82    22682.92    307.94 o 
   2   9   2     1442.35     1365.68    101.48 o 
   3   9   2    21787.09    21064.01    389.09 o 
   4   9   2      154.94      187.71     27.75 o 
   5   9   2     6844.56     6362.27    188.03 o 
   6   9   2      424.61      405.51     45.32 o 
   7   9   2     2039.60     1931.61    171.89 o 
   8   9   2       24.47      157.34     41.66 o 
  -8  10   2      145.45      137.02     62.30 o 
  -7  10   2      103.77      130.56     28.52 o 
  -6  10   2     1349.90     1465.39    104.73 o 
  -5  10   2        2.79       43.54     30.66 o 
  -4  10   2      856.53      913.89     45.59 o 
  -3  10   2      195.98      222.12     18.79 o 
  -2  10   2     5227.55     5004.54     85.83 o 
  -1  10   2     2400.63     2264.85     70.91 o 
   0  10   2     2294.58     2329.16     88.30 o 
   1  10   2      603.14      790.12     78.58 o 
   3  10   2       47.35       75.53     19.07 o 
   4  10   2      657.69      648.31     63.62 o 
   5  10   2      184.22      244.57     42.11 o 
   6  10   2       76.27      169.81     61.50 o 
   7  10   2        0.92       60.12     37.23 o 
  -7  11   2        3.31       75.23     34.25 o 
  -6  11   2       58.23      145.53     30.20 o 
  -5  11   2       56.28       92.53     20.25 o 
  -4  11   2      270.63      225.25     34.22 o 
  -3  11   2      905.54      908.15     37.35 o 
  -2  11   2      942.53      873.62     53.15 o 
  -1  11   2      129.13      156.01     17.55 o 
   0  11   2     2949.34     3137.03     79.34 o 
   1  11   2      482.73      483.38     30.20 o 
   2  11   2      169.03      152.50     23.81 o 
   3  11   2      292.64      246.18     30.57 o 
   4  11   2      295.96      416.91     43.47 o 
   5  11   2      498.43      504.50     39.06 o 
   6  11   2       47.11      108.65     29.41 o 
   7  11   2       40.96       32.96     19.74 o 
  -7  12   2      342.04      343.73     73.03 o 
  -6  12   2     1205.26     1333.09     90.72 o 
  -5  12   2       12.55       48.10     20.03 o 
  -4  12   2     2020.70     1902.34     86.96 o 
  -3  12   2      103.32      158.32     28.35 o 
  -2  12   2     2176.59     2047.75     76.52 o 
  -1  12   2     2893.25     3054.41    194.78 o 
   0  12   2     2303.12     2681.25    101.25 o 
   1  12   2     2587.08     2857.98     87.03 o 
   2  12   2      298.34      287.28     44.57 o 
   3  12   2      446.29      413.59     46.00 o 
   4  12   2      447.29      457.38     47.87 o 
   5  12   2        9.02      129.45     20.03 o 
   6  12   2      320.31      358.94     47.96 o 
   7  12   2      699.99      766.47    156.17 o 
  -7  13   2      310.31      261.76     83.73 o 
  -6  13   2      186.07      148.42     40.37 o 
  -5  13   2     1744.94     1518.35     45.68 o 
  -4  13   2      262.10      245.57     28.25 o 
  -3  13   2    10219.05     9007.56    175.98 o 
  -2  13   2       37.61       66.71     18.68 o 
  -1  13   2     4561.11     4274.82    194.72 o 
   0  13   2     1943.48     2143.17    144.57 o 
   1  13   2     5062.55     4438.25    194.18 o 
   2  13   2      332.86      365.36     32.45 o 
   3  13   2     4758.62     4617.38    247.35 o 
   4  13   2       50.12       65.74     23.10 o 
   5  13   2     4338.21     4216.05    118.32 o 
   6  13   2      560.08      547.51     48.15 o 
   7  13   2      574.18      852.23    150.29 o 
  -7  14   2      155.80      220.32     55.76 o 
  -6  14   2      150.31      175.01     41.04 o 
  -5  14   2      331.66      324.76     45.34 o 
  -4  14   2      820.77      810.86     46.34 o 
  -3  14   2     1321.03     1229.23     58.61 o 
  -2  14   2        6.63       50.54     20.96 o 
  -1  14   2     1212.77     1272.24     51.64 o 
   0  14   2      648.30      666.25     46.27 o 
   1  14   2        4.73      152.52     30.81 o 
   2  14   2     1109.99      902.31     64.70 o 
   3  14   2     1725.94     1543.69     73.37 o 
   4  14   2        7.70       97.77     25.32 o 
   5  14   2      299.09      350.68     39.48 o 
   6  14   2       61.41       92.27     21.80 o 
   7  14   2       24.21       87.05     33.36 o 
  -7  15   2      161.50      217.02     42.81 o 
  -6  15   2     1643.60     1561.41    115.27 o 
  -5  15   2      509.98      502.27     48.48 o 
  -4  15   2     3975.38     3374.93    158.35 o 
  -3  15   2     1550.51     1568.22     91.00 o 
  -2  15   2     8634.29     9839.98    172.81 o 
  -1  15   2     1829.71     2198.66    107.98 o 
   0  15   2    12234.34    12330.45    305.47 o 
   1  15   2     1606.32     1968.20    107.15 o 
   2  15   2    17772.60    16948.36    469.07 o 
   3  15   2      673.64      622.00     71.19 o 
   4  15   2     6450.24     6039.89    205.27 o 
   5  15   2      371.77      416.75     38.08 o 
   6  15   2     1058.39      991.74    115.60 o 
   7  15   2      327.80      454.11     70.46 o 
  -7  16   2      138.58      134.83     83.24 o 
  -6  16   2        4.71       59.40     59.76 o 
  -5  16   2      919.92      790.51     64.43 o 
  -4  16   2      240.46      297.96     42.52 o 
  -3  16   2      397.04      307.48     28.88 o 
  -2  16   2      142.98      132.35     22.01 o 
  -1  16   2      776.85      638.87     52.35 o 
   0  16   2     2352.73     2420.82    162.22 o 
   1  16   2     1168.56     1112.89     59.33 o 
   2  16   2        8.42       75.79     16.91 o 
   3  16   2      137.38      154.48     25.99 o 
   4  16   2      183.48      124.56     48.44 o 
   5  16   2      257.91      270.42     59.11 o 
   6  16   2       75.17       91.33     20.12 o 
   7  16   2        0.56      101.75     29.89 o 
  -7  17   2       87.50      163.98     49.65 o 
  -6  17   2      590.86      710.22    109.82 o 
  -5  17   2      535.87      565.04     50.41 o 
  -4  17   2       12.69       77.50     36.65 o 
  -3  17   2      907.61      828.60     44.65 o 
  -2  17   2     1153.84     1056.47     65.03 o 
  -1  17   2     6053.43     5983.68    175.20 o 
   0  17   2      262.39      241.97     35.71 o 
   1  17   2      452.90     1167.15     73.66 o 
   2  17   2      435.08      408.55     43.35 o 
   3  17   2     1749.96     1650.07    106.62 o 
   4  17   2      704.22      729.37     50.05 o 
   5  17   2      480.58      516.35     57.78 o 
   6  17   2      228.93      209.45     35.10 o 
   7  17   2      433.38      307.02     47.86 o 
  -7  18   2       43.70      207.70     48.01 o 
  -6  18   2      216.83      324.00    121.35 o 
  -5  18   2        5.81      194.54     86.11 o 
  -4  18   2      117.10       88.91     36.15 o 
  -3  18   2      645.73      616.11     53.68 o 
  -2  18   2     1674.40     1627.88     78.77 o 
  -1  18   2      343.95      324.06     34.96 o 
   0  18   2      342.44      329.79     46.32 o 
   1  18   2      433.45      477.20     66.82 o 
   2  18   2       25.42      127.01     47.03 o 
   3  18   2       14.76       61.86     37.99 o 
   4  18   2       53.29       68.96     28.52 o 
   5  18   2      105.62      178.50     40.24 o 
   6  18   2        0.72       54.75     37.56 o 
   7  18   2       12.65       71.37     25.18 o 
  -7  19   2       22.96      106.75     30.12 o 
  -6  19   2      397.11      337.80     67.12 o 
  -5  19   2        3.16       62.01     32.39 o 
  -4  19   2     1867.35     1763.43     81.06 o 
  -3  19   2      176.45      180.11     28.33 o 
  -2  19   2     5982.49     5548.21    191.09 o 
  -1  19   2     2571.95     2384.31    110.37 o 
   0  19   2     4958.39     5022.42    172.42 o 
   1  19   2     1221.20     1329.85     74.75 o 
   2  19   2     3656.05     3949.51    135.48 o 
   3  19   2      971.01     1132.90    100.23 o 
   4  19   2     2331.30     2338.80    129.83 o 
   5  19   2       31.46       66.20     23.86 o 
   6  19   2      490.42      408.08     61.75 o 
  -6  20   2        2.88        7.35     38.71 o 
  -5  20   2       70.78      223.44     68.63 o 
  -4  20   2        0.17       84.02     33.18 o 
  -3  20   2      285.39      282.93     35.47 o 
  -2  20   2       78.72       56.28     25.87 o 
  -1  20   2      317.84      280.29    105.53 o 
   0  20   2       46.21      120.07     27.84 o 
   1  20   2      824.44      855.57     60.46 o 
   2  20   2       12.64       30.42     22.93 o 
   3  20   2      181.68      261.87     46.81 o 
   4  20   2       27.36      106.82     26.85 o 
   5  20   2        1.25       42.70     18.46 o 
   6  20   2       18.28       77.46     47.55 o 
  -6  21   2        6.51       83.63     36.90 o 
  -5  21   2     1055.61     1152.03    132.00 o 
  -4  21   2        9.38       56.10     20.62 o 
  -3  21   2     5113.05     5341.73    202.36 o 
  -2  21   2       62.03       63.48     19.27 o 
  -1  21   2     4750.94     5061.65    158.90 o 
   0  21   2       62.17      127.98     22.32 o 
   1  21   2     5067.04     4953.15    156.35 o 
   2  21   2       19.61       80.67     21.89 o 
   3  21   2     4753.72     4652.94    139.34 o 
   4  21   2        0.19       67.66     25.85 o 
   5  21   2     2353.24     2400.98    295.83 o 
   6  21   2       20.50       48.59     87.64 o 
  -6  22   2      316.46      462.66     84.15 o 
  -5  22   2      427.80      516.64     69.83 o 
  -4  22   2      295.39      245.76     52.64 o 
  -3  22   2      230.45      271.51     34.16 o 
  -2  22   2      585.83      606.04     58.21 o 
  -1  22   2      188.37      142.22     27.40 o 
   0  22   2      104.75      185.57     32.82 o 
   1  22   2      218.44      153.78     26.64 o 
   2  22   2       10.88       90.29     27.93 o 
   3  22   2       59.57       47.28     19.95 o 
   4  22   2      174.15      170.57     42.16 o 
   5  22   2       76.68       62.95     27.12 o 
   6  22   2       79.01      101.31     37.26 o 
  -6  23   2        0.42       65.54     36.00 o 
  -5  23   2      724.13      750.79     74.04 o 
  -4  23   2       26.91      108.83     27.77 o 
  -3  23   2      831.36      876.08     90.74 o 
  -2  23   2      410.59      371.65     42.40 o 
  -1  23   2     3092.96     3415.44    159.70 o 
   0  23   2      807.44      734.18     47.70 o 
   1  23   2     4256.57     4023.29    227.37 o 
   2  23   2       15.31      101.21     27.33 o 
   3  23   2     2063.79     1811.52    112.64 o 
   4  23   2      261.99      177.73     38.33 o 
   5  23   2     1062.67     1103.71    102.11 o 
   6  23   2      101.21      105.19     40.56 o 
  -6  24   2        1.95      173.88     86.00 o 
  -5  24   2      256.91      190.25     49.88 o 
  -4  24   2      103.97      100.89     30.84 o 
  -3  24   2      257.67      277.13     51.90 o 
  -2  24   2        0.43       69.88     21.10 o 
  -1  24   2      511.51      527.43     84.28 o 
   0  24   2       19.28       70.10     38.80 o 
   1  24   2      374.96      401.94     42.25 o 
   2  24   2       73.95      104.43     26.11 o 
   3  24   2      125.69      134.88     30.07 o 
   4  24   2       10.14       86.13     23.66 o 
   5  24   2      125.41      155.24     27.11 o 
  -5  25   2      442.33      470.00    124.74 o 
  -4  25   2     1087.58     1123.64    152.52 o 
  -3  25   2     1323.90     1374.91    109.75 o 
  -2  25   2     2489.02     2581.15    133.23 o 
  -1  25   2      407.53      609.59     90.42 o 
   0  25   2     2149.55     2240.06    112.21 o 
   1  25   2     2290.05     2209.32     84.33 o 
   2  25   2     1090.53     1008.92     60.56 o 
   3  25   2      685.69      610.22     69.51 o 
   4  25   2      964.84      950.31     94.94 o 
   5  25   2      558.17      588.57     85.55 o 
  -5  26   2      618.29      548.63     96.29 o 
  -4  26   2        2.75      111.46     37.77 o 
  -3  26   2      482.61      356.27     46.66 o 
  -2  26   2       21.90      107.35     29.34 o 
  -1  26   2     2106.60     2084.25     80.75 o 
   0  26   2        1.58      114.25     39.92 o 
   1  26   2     1122.84     1147.26     73.06 o 
   2  26   2        0.26       65.58     56.00 o 
   3  26   2      491.23      420.45     52.09 o 
   4  26   2       89.21       85.00     42.82 o 
   5  26   2      231.60      253.63     71.23 o 
  -5  27   2      210.37      233.34     52.84 o 
  -4  27   2       15.50       92.15     37.79 o 
  -3  27   2      113.41      152.91     31.46 o 
  -2  27   2       99.73      132.94     30.31 o 
  -1  27   2        8.41       73.54     25.60 o 
   0  27   2      107.92      126.05     41.18 o 
   1  27   2        3.94      113.45     27.75 o 
   2  27   2      327.58      322.39     42.42 o 
   3  27   2       58.60      106.76     24.51 o 
   4  27   2      256.02      282.33     50.50 o 
   5  27   2       99.46      181.31     59.69 o 
  -4  28   2        1.59      129.27     47.60 o 
  -3  28   2      599.98      643.99     84.13 o 
  -2  28   2       48.93       78.74     25.77 o 
  -1  28   2       80.80       92.85     24.71 o 
   0  28   2      163.08      102.49     31.15 o 
   1  28   2      354.89      450.37     46.01 o 
   2  28   2      158.78      132.70     32.50 o 
   3  28   2      151.98      133.51     33.27 o 
   4  28   2       11.42       89.27     36.04 o 
  -4  29   2      387.26      347.62     52.61 o 
  -3  29   2       75.58      119.86     31.34 o 
  -2  29   2      689.69      612.07     85.28 o 
  -1  29   2       74.02      106.48     30.79 o 
   0  29   2     1455.41     1854.41    148.82 o 
   1  29   2       26.46       31.23     34.03 o 
   2  29   2     1121.69     1035.78    115.49 o 
   3  29   2       31.55      121.56     28.62 o 
   4  29   2      628.57      637.60     69.73 o 
  -4  30   2       11.55       92.55     38.09 o 
  -3  30   2       11.46       98.13     36.25 o 
  -2  30   2      533.29      413.66     72.54 o 
  -1  30   2       40.52      168.60     46.11 o 
   0  30   2      160.05      148.51     35.26 o 
   1  30   2        8.35       29.58     25.10 o 
   2  30   2       18.67       79.09     22.30 o 
   3  30   2       62.42       71.86     31.07 o 
   4  30   2       15.09      123.08     33.13 o 
  -3  31   2      525.42      450.24     72.94 o 
  -2  31   2      429.65      360.23     51.02 o 
  -1  31   2     1419.66     1175.05     91.07 o 
   0  31   2      335.57      364.69     53.53 o 
   1  31   2     1406.47     1357.89     80.16 o 
   2  31   2       12.13       69.44     30.38 o 
   3  31   2      558.75      472.29     59.67 o 
  -3  32   2        6.46       49.96     24.98 o 
  -2  32   2      146.26      111.14     50.65 o 
  -1  32   2        0.35       37.26     19.31 o 
   0  32   2       83.65      148.92     32.99 o 
   1  32   2        4.16       65.10     17.87 o 
   2  32   2       66.45      149.68     40.50 o 
   3  32   2       34.49      105.73     50.36 o 
  -2  33   2       11.45       34.28     47.36 o 
  -1  33   2        1.71       26.63     22.38 o 
   0  33   2        0.41      117.09     26.25 o 
   1  33   2      172.41      184.60     57.35 o 
   2  33   2       12.08       53.99     26.77 o 
  -1  34   2       62.07      121.37     28.51 o 
   0  34   2       35.29       35.01     26.42 o 
   1  34   2        4.49       34.92     26.40 o 
  -8   1   3       36.96      162.37     85.76 o 
  -7   1   3       16.72      138.38    104.61 o 
  -6   1   3        1.67       53.23     18.66 o 
  -5   1   3      291.24      214.75     34.07 o 
  -4   1   3     1484.49     1466.79     62.74 o 
  -3   1   3     1646.66     1662.94     57.33 o 
  -2   1   3     6038.40     5582.37     64.17 o 
  -1   1   3       19.87       57.50      9.30 o 
   0   1   3     4861.60     4848.83     46.29 o 
   1   1   3      582.16      516.26     21.75 o 
   2   1   3     6513.32     6201.66    167.70 o 
   3   1   3     2544.15     2480.08    100.61 o 
   4   1   3     4286.81     3811.83    165.71 o 
   5   1   3      227.20      226.30     37.01 o 
   6   1   3      442.19      509.47     39.24 o 
   7   1   3      160.96      175.37     34.23 o 
   8   1   3      442.14      559.64     85.95 o 
  -8   2   3       31.13       99.51     32.28 o 
  -7   2   3     1621.28     1954.84    316.38 o 
  -6   2   3       29.90       81.50     19.04 o 
  -5   2   3     9084.78     8923.90    223.33 o 
  -4   2   3      501.82      588.93     33.77 o 
  -3   2   3    16366.80    15073.65    164.58 o 
  -2   2   3      519.39      453.96     28.90 o 
  -1   2   3    41256.15    43747.73    498.27 o 
   0   2   3       38.97       82.94      6.10 o 
   1   2   3    57216.45    55552.62    461.84 o 
   2   2   3      225.58      234.39     19.75 o 
   3   2   3    16516.88    16919.02    273.39 o 
   4   2   3       41.37       91.48     19.82 o 
   5   2   3     4039.27     3970.17    132.45 o 
   6   2   3      290.57      283.84     42.68 o 
   7   2   3      957.76      932.90     83.17 o 
   8   2   3      121.13      169.00     38.59 o 
  -8   3   3        1.14      114.28     83.75 o 
  -7   3   3       30.63      139.28     41.04 o 
  -6   3   3      454.86      403.14     56.11 o 
  -5   3   3      172.37      120.47     20.15 o 
  -4   3   3      654.81      592.08     38.57 o 
  -3   3   3     1666.46     1638.71     49.94 o 
  -2   3   3      224.22      216.42     12.17 o 
  -1   3   3     1778.13     1802.32     37.34 o 
   0   3   3      543.97      572.51     17.53 o 
   1   3   3     2178.59     2238.94     47.73 o 
   2   3   3      273.15      386.85     23.18 o 
   3   3   3     6696.18     6461.99    104.86 o 
   4   3   3     2201.31     1894.40     72.58 o 
   5   3   3      467.48      481.55     50.32 o 
   6   3   3      140.36      131.33     29.72 o 
   7   3   3      285.33      279.89     48.62 o 
   8   3   3      171.75      194.55     47.58 o 
  -8   4   3      671.72      819.16    154.11 o 
  -7   4   3        2.37       61.80     30.73 o 
  -6   4   3     4752.67     5118.29    200.88 o 
  -5   4   3      246.68      225.03     31.46 o 
  -4   4   3    16290.82    15512.71    223.06 o 
  -3   4   3      746.48      727.89     34.23 o 
  -2   4   3     7918.66     7723.08     95.84 o 
  -1   4   3      482.70      769.88     38.34 o 
   0   4   3    35265.01    37634.88    365.86 o 
   1   4   3     3438.19     3088.43     36.89 o 
   2   4   3     8701.63     8114.59     98.06 o 
   3   4   3     1838.75     1793.81     66.00 o 
   4   4   3     5615.87     4974.87    240.02 o 
   5   4   3       16.05       71.92     19.10 o 
   6   4   3     5938.41     6112.00    229.59 o 
   7   4   3      203.58      178.06     34.69 o 
   8   4   3      414.47      424.64     56.09 o 
  -8   5   3       20.55      121.94     46.52 o 
  -7   5   3       31.23      107.23     29.61 o 
  -6   5   3      343.64      383.34     80.41 o 
  -5   5   3      226.86      213.53     31.11 o 
  -4   5   3      224.36      223.59     27.63 o 
  -3   5   3     1969.11     1924.97     93.97 o 
  -2   5   3       53.83       48.41     15.39 o 
  -1   5   3    11439.45    11311.48     90.24 o 
   0   5   3       64.17       69.48      8.72 o 
   1   5   3     8154.61     8592.80     77.49 o 
   2   5   3     1637.39     1454.88     51.87 o 
   3   5   3    17478.93    17653.76    238.19 o 
   4   5   3      294.55      281.36     31.73 o 
   5   5   3     4703.72     4691.60    157.29 o 
   6   5   3     1168.37     1082.83     66.67 o 
   7   5   3      931.09     1073.55     96.92 o 
   8   5   3       50.62      103.31     26.07 o 
  -8   6   3      223.53      243.52     75.52 o 
  -7   6   3       40.17       96.01     34.62 o 
  -6   6   3      647.40      635.95     81.04 o 
  -5   6   3      921.92      767.65     54.28 o 
  -4   6   3     3607.69     3485.19    178.02 o 
  -3   6   3     1833.64     1479.36    105.11 o 
  -2   6   3     6842.13     6925.00    127.81 o 
  -1   6   3     2724.81     3525.89     40.66 o 
   0   6   3     8672.13     8970.80    101.37 o 
   1   6   3     9395.13     9112.51    117.35 o 
   2   6   3     3584.96     4011.13    126.52 o 
   3   6   3      231.57      192.40     16.22 o 
   4   6   3     2751.02     2542.27    154.83 o 
   5   6   3      527.55      575.48     60.59 o 
   6   6   3      730.17      729.04     62.58 o 
   7   6   3        5.91       34.53     38.77 o 
   8   6   3      208.40      118.62     43.72 o 
  -8   7   3       14.39       62.97     46.38 o 
  -7   7   3       11.50      101.49     42.31 o 
  -6   7   3       31.76       75.48     41.13 o 
  -5   7   3      118.28      115.25     29.18 o 
  -4   7   3       84.22      139.44     32.39 o 
  -3   7   3     2821.36     2785.87    128.50 o 
  -2   7   3       52.36       33.81     13.08 o 
  -1   7   3       48.35       78.42      8.78 o 
   0   7   3        5.51       26.78      5.82 o 
   1   7   3       96.08       85.04      8.64 o 
   2   7   3      235.96      313.52     19.75 o 
   3   7   3     2358.10     2193.94     98.71 o 
   4   7   3      113.57      113.81     30.42 o 
   5   7   3       35.15       56.33     24.54 o 
   6   7   3       77.77      127.85     26.44 o 
   7   7   3       78.71       98.90     29.71 o 
   8   7   3       60.59      186.74     64.20 o 
  -8   8   3      390.52      586.54     92.31 o 
  -7   8   3      427.06      377.89     73.11 o 
  -6   8   3     3452.47     3344.70    257.65 o 
  -5   8   3      481.67      582.88     69.98 o 
  -4   8   3     5568.26     5561.17    190.49 o 
  -3   8   3     3784.14     3521.42    153.19 o 
  -1   8   3     8781.57     8215.61     87.94 o 
   0   8   3    19266.00    20017.81    192.03 o 
   1   8   3     2405.12     3270.88     86.26 o 
   2   8   3    11773.43    13578.84    206.34 o 
   3   8   3     1040.74     1007.69     63.76 o 
   4   8   3     5704.96     5326.28    173.85 o 
   5   8   3     1539.89     1543.61     77.14 o 
   6   8   3     1575.61     1571.74     91.95 o 
   7   8   3        4.08       49.81     33.80 o 
  -8   9   3       89.15       62.44     30.33 o 
  -7   9   3      116.23      115.08     38.38 o 
  -6   9   3        5.28       66.41     21.05 o 
  -5   9   3        6.86       75.24     21.41 o 
  -4   9   3      255.72      265.94     34.85 o 
  -3   9   3       60.34       69.61     25.23 o 
  -2   9   3       97.69      123.72     14.69 o 
  -1   9   3       90.10      149.17     22.71 o 
   0   9   3     1357.10     1342.35     66.16 o 
   1   9   3      300.32      332.59     22.41 o 
   2   9   3       29.91       96.50     24.67 o 
   3   9   3       36.43       68.22     16.98 o 
   4   9   3      109.59      122.75     21.37 o 
   5   9   3       32.12       93.02     25.99 o 
   6   9   3      194.86      208.06     44.63 o 
   7   9   3       79.50      153.31     36.16 o 
  -7  10   3     1209.39     1243.67    116.74 o 
  -6  10   3       64.57       45.60     20.88 o 
  -5  10   3     3402.86     3560.02    159.64 o 
  -4  10   3     2585.94     2786.86    156.62 o 
  -3  10   3     4357.51     3884.83    282.03 o 
  -2  10   3       17.96       58.04     11.03 o 
  -1  10   3    11974.94    12189.37    305.56 o 
   0  10   3     2117.72     2202.94     61.45 o 
   1  10   3    13242.55    13489.97    153.37 o 
   2  10   3     2738.13     2713.21    104.34 o 
   3  10   3     7330.24     6820.31    236.89 o 
   4  10   3       31.87       65.88     20.97 o 
   5  10   3     1173.47     1261.51     71.96 o 
   6  10   3      695.38      686.13     83.05 o 
   7  10   3      614.21      611.30     58.69 o 
  -7  11   3        1.29       87.12     43.15 o 
  -6  11   3      204.08      204.05     44.13 o 
  -5  11   3      486.03      583.24     41.72 o 
  -4  11   3      158.83      161.25     52.95 o 
  -3  11   3     1411.55     1383.90     80.12 o 
  -2  11   3      974.63      908.80     57.03 o 
  -1  11   3       39.18       85.05     10.94 o 
   0  11   3     3562.69     3758.07     99.31 o 
   1  11   3      110.12      169.48     38.95 o 
   2  11   3     2386.99     1997.86     67.82 o 
   3  11   3      208.56      300.76     33.43 o 
   4  11   3     5706.41     5511.16    256.70 o 
   5  11   3       45.25       85.76     23.37 o 
   6  11   3      299.94      418.74     41.97 o 
   7  11   3        2.97       93.07     27.36 o 
  -7  12   3      672.62      801.28    120.55 o 
  -6  12   3        9.06       58.23     23.29 o 
  -5  12   3     3135.31     3017.58    151.94 o 
  -4  12   3       13.75       47.49     19.08 o 
  -3  12   3     2572.62     2133.50     76.77 o 
  -2  12   3      278.31      252.77     25.94 o 
  -1  12   3     2946.25     3453.05     93.81 o 
   0  12   3     1276.55     1259.36     56.50 o 
   1  12   3     9078.53     8371.80    119.64 o 
   2  12   3       25.50       44.45     23.86 o 
   3  12   3     3922.72     3404.16    123.38 o 
   4  12   3      146.69      164.33     29.07 o 
   5  12   3     1842.71     1571.16     86.60 o 
   6  12   3      481.75      480.32     42.44 o 
   7  12   3      480.67      512.10     67.81 o 
  -7  13   3        8.17       41.02     36.80 o 
  -6  13   3        0.67       82.97     32.77 o 
  -5  13   3      247.66      163.67     38.62 o 
  -4  13   3      618.22      619.15     58.41 o 
  -3  13   3      546.30      540.72     41.44 o 
  -2  13   3      746.76      646.07     53.07 o 
  -1  13   3     3913.21     3880.72     65.32 o 
   0  13   3      315.18      469.83     51.40 o 
   1  13   3      391.49      538.56     50.73 o 
   2  13   3      640.64      577.66     30.69 o 
   3  13   3     2943.82     2955.20    129.76 o 
   4  13   3      683.24      672.66     76.90 o 
   5  13   3     2120.82     2011.25    115.68 o 
   6  13   3      214.81      160.26     29.58 o 
   7  13   3      151.54      131.93     38.99 o 
  -7  14   3      119.48      111.19     39.12 o 
  -6  14   3      733.43      742.47     78.36 o 
  -5  14   3      267.67      306.52     48.34 o 
  -4  14   3     3366.12     3255.52    139.14 o 
  -3  14   3      532.16      345.06     37.65 o 
  -2  14   3    10002.14     9291.25    141.82 o 
  -1  14   3     3483.28     3136.27    108.04 o 
   0  14   3    13424.33    13913.34    435.33 o 
   1  14   3     1664.60     1518.87     70.35 o 
   2  14   3     3599.59     4221.70    159.44 o 
   3  14   3     1976.07     1498.27    160.59 o 
   4  14   3     3419.42     3172.61    116.74 o 
   5  14   3       11.05       81.69     20.11 o 
   6  14   3      333.95      382.00     50.24 o 
   7  14   3       72.08       74.83     38.36 o 
  -7  15   3        9.25      101.25     48.11 o 
  -6  15   3      233.03      208.43     45.03 o 
  -5  15   3       89.82      100.07     29.44 o 
  -4  15   3     2700.80     2655.34    159.82 o 
  -3  15   3       88.40      109.72     16.99 o 
  -2  15   3     5153.06     5015.90    224.70 o 
  -1  15   3      135.07      189.53     23.79 o 
   0  15   3     3667.58     4019.28    267.86 o 
   1  15   3       26.47       53.50     15.51 o 
   2  15   3     7314.85     7316.55    393.52 o 
   3  15   3      158.12      272.47     32.32 o 
   4  15   3     2820.21     2657.95    112.79 o 
   5  15   3       76.21       86.01     28.69 o 
   6  15   3      678.71      604.48     61.36 o 
   7  15   3       12.09       47.78     26.68 o 
  -7  16   3       23.09       91.43     31.85 o 
  -6  16   3      997.06     1050.12     95.99 o 
  -5  16   3        0.58       52.30     25.14 o 
  -4  16   3      769.01      640.59     56.75 o 
  -3  16   3       92.49       89.80     16.69 o 
  -2  16   3     2577.84     2325.31     90.40 o 
  -1  16   3       18.65       58.16     20.48 o 
   0  16   3      541.45      538.37     60.31 o 
   1  16   3      495.50      489.19     43.59 o 
   2  16   3      281.11      294.24     44.37 o 
   3  16   3      501.03      362.81     38.20 o 
   4  16   3      968.85     1089.97     60.11 o 
   5  16   3      169.77      169.21     60.00 o 
   6  16   3      477.71      509.59     64.25 o 
   7  16   3       96.66      118.51     33.56 o 
  -7  17   3        2.42       46.03     57.05 o 
  -6  17   3       37.07       65.17     30.93 o 
  -5  17   3        1.52       15.69     31.80 o 
  -4  17   3        8.42       12.26     23.57 o 
  -3  17   3      588.61      583.02     57.48 o 
  -2  17   3      422.30      422.54     60.66 o 
  -1  17   3      376.33      626.67     93.98 o 
   0  17   3     1289.43     1415.78    147.63 o 
   1  17   3     2681.25     2435.06    126.55 o 
   2  17   3     2201.81     2031.50    157.63 o 
   3  17   3     3374.24     2920.07    176.28 o 
   4  17   3     1025.44     1024.85     46.56 o 
   5  17   3     1422.64     1296.42    119.34 o 
   6  17   3      670.14      466.72     52.64 o 
   7  17   3      704.11      786.84    150.24 o 
  -7  18   3      139.89      107.04     33.16 o 
  -6  18   3     1794.61     1880.15     84.48 o 
  -5  18   3       46.44      146.28     46.30 o 
  -4  18   3     7540.75     7125.14    212.30 o 
  -3  18   3      305.74      296.03     32.15 o 
  -2  18   3     6052.98     6244.43    207.14 o 
  -1  18   3     1362.28     1669.85     96.88 o 
   0  18   3    10535.00    11413.50    335.20 o 
   1  18   3     1539.71     1680.22     92.86 o 
   2  18   3     7031.30     6833.20    308.46 o 
   3  18   3     1084.71     1164.22     55.91 o 
   4  18   3     2129.39     2023.53     82.77 o 
   5  18   3       49.91       53.16     21.11 o 
   6  18   3     1281.80     1154.91    131.64 o 
  -6  19   3       97.67      108.53     25.89 o 
  -5  19   3       94.75      144.94     50.01 o 
  -4  19   3       65.21       56.78     31.44 o 
  -3  19   3        2.91       67.67     16.65 o 
  -2  19   3      770.82      767.37     59.00 o 
  -1  19   3        7.71       52.45     22.72 o 
   0  19   3      627.67      628.89     68.73 o 
   1  19   3      225.99      278.16     56.10 o 
   2  19   3      136.50      102.36     24.16 o 
   3  19   3       88.35       79.42     42.52 o 
   4  19   3       73.23       68.25     25.11 o 
   5  19   3      115.68      274.32     80.33 o 
   6  19   3        2.24       44.24     29.89 o 
  -6  20   3      151.70      313.74     96.16 o 
  -5  20   3     2457.81     2476.94    234.45 o 
  -4  20   3      302.18      406.20     67.32 o 
  -3  20   3     4023.25     3774.91    144.76 o 
  -2  20   3      596.29      639.05     47.86 o 
  -1  20   3     5692.96     5944.95    219.78 o 
   0  20   3      318.43      388.69     51.54 o 
   1  20   3     7374.71     7738.48    253.37 o 
   2  20   3      476.74      429.81     57.46 o 
   3  20   3     2654.13     2441.89    131.64 o 
   4  20   3        6.42       81.15     25.51 o 
   5  20   3     2161.69     2319.48    141.01 o 
   6  20   3       26.07       56.31     38.93 o 
  -6  21   3        0.71       65.82     50.82 o 
  -5  21   3       43.34      126.77     36.00 o 
  -4  21   3      141.98      245.64     54.88 o 
  -3  21   3      445.84      468.02     59.36 o 
  -2  21   3       89.00       88.22     52.34 o 
  -1  21   3      130.20       93.95     22.99 o 
   0  21   3      338.35      399.67     43.89 o 
   1  21   3     1116.52     1048.28     86.54 o 
   2  21   3       24.95      107.62     21.78 o 
   3  21   3      173.56      154.40     27.02 o 
   4  21   3       10.33      108.87     30.36 o 
   5  21   3        5.11       69.68     28.13 o 
   6  21   3       88.31      113.86     25.21 o 
  -6  22   3       48.87       48.73     43.40 o 
  -5  22   3       20.24       75.22     54.60 o 
  -4  22   3       43.25       95.09     46.02 o 
  -3  22   3        3.77       30.71     12.93 o 
  -2  22   3        1.33       33.01     17.88 o 
  -1  22   3       78.24      127.70     23.23 o 
   0  22   3        4.96       61.34     21.13 o 
   1  22   3       76.99      109.65     42.32 o 
   2  22   3      386.97      409.42     52.99 o 
   3  22   3       61.73      119.91     48.65 o 
   4  22   3        6.90       59.14     23.62 o 
   5  22   3       83.35      154.33     35.94 o 
   6  22   3       67.17      112.11     63.96 o 
  -6  23   3      171.81      219.53     77.95 o 
  -5  23   3       42.72       81.52     42.50 o 
  -4  23   3      785.47      712.08    148.50 o 
  -3  23   3      235.22      222.66     41.44 o 
  -2  23   3     1701.10     1772.12     73.96 o 
  -1  23   3        0.16       32.26     17.90 o 
   0  23   3     1060.43     1143.47     62.79 o 
   1  23   3        1.28       57.58     43.48 o 
   2  23   3     2833.81     2680.70    106.29 o 
   3  23   3       41.20      110.62     33.01 o 
   4  23   3     1983.96     1985.16    192.66 o 
   5  23   3       60.66      117.48     52.90 o 
   6  23   3      524.40      598.83     84.75 o 
  -5  24   3      967.68      985.68     68.39 o 
  -4  24   3       11.89       37.93     33.78 o 
  -3  24   3     2227.49     2212.03    152.44 o 
  -2  24   3      132.74      160.12     34.35 o 
  -1  24   3     3770.37     3780.24    135.79 o 
   0  24   3       97.75      118.93     25.47 o 
   1  24   3     3475.19     3466.87    141.19 o 
   2  24   3        1.73       88.40     46.55 o 
   3  24   3     3302.61     3354.31    140.37 o 
   4  24   3      189.20      162.24     64.24 o 
   5  24   3      623.52      681.49     57.02 o 
  -5  25   3        5.45       82.77     43.46 o 
  -4  25   3       52.30       99.58     33.87 o 
  -3  25   3      492.48      588.24     58.26 o 
  -2  25   3      173.95      211.04     55.51 o 
  -1  25   3       76.68      149.85     35.43 o 
   0  25   3      344.82      343.13     41.31 o 
   1  25   3      630.65      571.55     51.61 o 
   2  25   3       70.81      104.20     30.20 o 
   3  25   3      601.31      564.01     63.71 o 
   4  25   3        1.43      126.91     56.35 o 
   5  25   3      213.56      233.23     39.50 o 
  -5  26   3       49.30       65.49     35.98 o 
  -4  26   3     1768.99     1852.98    120.08 o 
  -3  26   3       16.82       39.50     41.47 o 
  -2  26   3     2789.13     2598.31    189.65 o 
  -1  26   3      115.03      159.31     45.73 o 
   0  26   3     3736.53     4255.83    160.59 o 
   1  26   3       25.07       95.50     23.06 o 
   2  26   3     2059.03     2053.04    176.43 o 
   3  26   3        8.16       55.66     32.38 o 
   4  26   3      835.94      990.00    136.89 o 
   5  26   3        6.01       58.00     43.53 o 
  -5  27   3        7.76      105.22     40.21 o 
  -4  27   3      119.54       96.58     40.59 o 
  -3  27   3      134.73      218.38     73.18 o 
  -2  27   3       93.24       77.96     29.41 o 
  -1  27   3       63.82       99.77     22.29 o 
   0  27   3      297.46      274.38     47.20 o 
   1  27   3       21.55      183.60     35.61 o 
   2  27   3      415.45      394.50     47.52 o 
   3  27   3       62.13       45.09     36.54 o 
   4  27   3      643.61      684.85     69.94 o 
  -4  28   3       39.30       93.81     54.76 o 
  -3  28   3        4.46      104.35     38.57 o 
  -2  28   3       91.00      113.70     34.05 o 
  -1  28   3       19.64       48.52     16.30 o 
   0  28   3       34.93      125.09     24.57 o 
   1  28   3        5.94      106.65     47.96 o 
   2  28   3        5.85       42.60     22.51 o 
   3  28   3       35.80       47.24     23.20 o 
   4  28   3       13.65      104.81     45.91 o 
  -4  29   3       61.87      104.27     35.29 o 
  -3  29   3      127.59      108.33     87.82 o 
  -2  29   3       81.16       86.58     30.20 o 
  -1  29   3       40.86      122.49     27.14 o 
   0  29   3      248.65      413.79     55.94 o 
   1  29   3      350.86      338.20     53.09 o 
   2  29   3       68.42       86.13     29.19 o 
   3  29   3      121.12      124.72     32.00 o 
   4  29   3       21.46       63.02     54.88 o 
  -3  30   3      285.05      341.49     93.49 o 
  -2  30   3      586.28      510.36     98.52 o 
  -1  30   3      458.11      395.85     44.75 o 
   0  30   3      802.19      876.86    102.61 o 
   1  30   3      288.63      172.03     45.27 o 
   2  30   3      841.37      990.13     78.36 o 
   3  30   3      138.31      106.72     27.93 o 
  -3  31   3      147.27      145.18     42.00 o 
  -2  31   3        5.92      129.44     47.49 o 
  -1  31   3       97.45      141.76     32.96 o 
   0  31   3        3.86      112.07     37.92 o 
   1  31   3      224.43      180.35     31.25 o 
   2  31   3        0.52       83.93     22.58 o 
   3  31   3       45.17       76.60     27.25 o 
  -2  32   3        8.13      195.02     51.73 o 
  -1  32   3      485.90      570.67     60.67 o 
   0  32   3       37.10       60.32     25.99 o 
   1  32   3      245.23      327.97     81.77 o 
   2  32   3        1.41       81.34     37.12 o 
  -2  33   3       36.07       49.26     29.18 o 
  -1  33   3      539.74      583.61     97.60 o 
   0  33   3      126.14       96.74     32.14 o 
   1  33   3      451.63      456.72     66.31 o 
   0  34   3       84.08       50.63     25.86 o 
  -8   0   4      120.73      136.96     87.72 o 
  -7   0   4      530.78      628.49    133.40 o 
  -6   0   4     1389.86     1589.93     85.00 o 
  -5   0   4       22.44       64.20     57.97 o 
  -4   0   4     5004.69     4852.82    172.73 o 
  -3   0   4     2151.98     2010.76     83.27 o 
  -1   0   4      959.56     1074.26     76.36 o 
   0   0   4    36668.68    37610.27    296.20 o 
   1   0   4     1005.91     1091.32     89.02 o 
   2   0   4    19669.85    19997.46    381.99 o 
   3   0   4        2.18       27.15     21.40 o 
   4   0   4     4113.32     4088.38    177.91 o 
   5   0   4      598.58      669.67     67.53 o 
   6   0   4     6933.92     7264.22    590.05 o 
   7   0   4        1.28       47.40     30.99 o 
   8   0   4      527.40      712.30    260.44 o 
  -8   1   4      120.21      128.06     55.09 o 
  -7   1   4     1663.65     1960.43    210.49 o 
  -6   1   4       76.19       39.25     56.15 o 
  -5   1   4     3278.67     3134.50    163.87 o 
  -4   1   4       87.53       68.96     11.63 o 
  -3   1   4    10420.79    10132.56    136.98 o 
  -2   1   4     2004.93     2086.36     81.43 o 
  -1   1   4    26340.67    25291.87    247.35 o 
   0   1   4     1478.40     1556.60     26.83 o 
   1   1   4     7786.86    10424.24    179.39 o 
   2   1   4     4651.72     4576.00     90.02 o 
   3   1   4     1367.58     1189.72    163.42 o 
   4   1   4     2276.33     2501.68    115.04 o 
   5   1   4     1456.27     1274.45     82.92 o 
   6   1   4      532.77      516.43     41.05 o 
   7   1   4      397.57      385.45     53.30 o 
   8   1   4      185.79      242.76     43.81 o 
  -8   2   4       42.96      151.21     61.20 o 
  -7   2   4      493.84      684.61    110.11 o 
  -6   2   4       22.00       99.82     31.98 o 
  -5   2   4     2014.12     2063.07    124.43 o 
  -4   2   4      127.40       91.62     19.30 o 
  -3   2   4     3502.93     3408.54     83.91 o 
  -2   2   4      138.95      179.44     15.35 o 
  -1   2   4    13073.97    14974.23    174.15 o 
   0   2   4     2494.09     2560.88     33.94 o 
   1   2   4    27032.25    26468.05    246.39 o 
   2   2   4      402.79      441.30     21.97 o 
   3   2   4     2783.97     2583.14    104.15 o 
   4   2   4      350.07      329.71     58.34 o 
   5   2   4     3530.11     3443.25    135.40 o 
   6   2   4       75.29      115.11     34.57 o 
   7   2   4     1086.00     1228.55     96.29 o 
   8   2   4        4.42       67.32     30.74 o 
  -8   3   4      285.25      438.39     93.98 o 
  -7   3   4      242.28      320.54     62.20 o 
  -6   3   4     1476.82     1446.31    116.82 o 
  -5   3   4     1638.86     1364.30     70.11 o 
  -4   3   4     2046.15     2155.92     89.25 o 
  -3   3   4      234.81      235.15     26.89 o 
  -2   3   4     4546.88     4839.63     97.91 o 
  -1   3   4     1763.68     2059.15     50.22 o 
   0   3   4     6322.62     6286.25     50.79 o 
   1   3   4     4175.51     3973.30     91.89 o 
   2   3   4     5252.32     5378.11    122.69 o 
   3   3   4      392.35      432.08     31.95 o 
   4   3   4      884.74      951.83     67.76 o 
   5   3   4       79.52       83.27     25.94 o 
   6   3   4      106.09      114.68     35.48 o 
   7   3   4        0.72       48.99     30.67 o 
   8   3   4       45.66       58.76     31.71 o 
  -8   4   4       18.97       83.68     81.16 o 
  -7   4   4        7.23       57.06     87.81 o 
  -6   4   4      214.12      320.98     55.49 o 
  -5   4   4       16.66        7.25      6.24 o 
  -4   4   4      368.07      263.74     28.83 o 
  -3   4   4      998.42      985.05     67.63 o 
  -2   4   4     2499.18     2351.46     66.94 o 
  -1   4   4     4015.04     3925.97     87.01 o 
   0   4   4     6040.00     6426.94     59.62 o 
   1   4   4     2711.50     2924.23    145.80 o 
   2   4   4     4211.99     4204.93    136.19 o 
   3   4   4     2180.31     2175.09     90.43 o 
   4   4   4      847.22      651.32     61.59 o 
   5   4   4      420.88      372.53     42.49 o 
   6   4   4      478.60      534.62     49.08 o 
   7   4   4      122.22      101.53     27.82 o 
  -8   5   4      250.26      233.67    107.12 o 
  -7   5   4       10.83       33.24     39.48 o 
  -6   5   4      818.88     1063.85     68.74 o 
  -5   5   4      440.06      448.82     75.77 o 
  -4   5   4      863.46      839.59     77.69 o 
  -3   5   4       11.97       55.20     15.80 o 
  -2   5   4     2806.37     2554.51     67.83 o 
  -1   5   4      266.44      375.74     18.23 o 
   0   5   4     3256.25     3050.18     72.24 o 
   1   5   4      461.91      629.48     65.47 o 
   2   5   4      223.78      202.51     36.03 o 
   3   5   4      276.58      330.36     32.72 o 
   4   5   4      452.23      495.14     46.49 o 
   5   5   4      348.41      418.05     42.28 o 
   6   5   4        4.25       96.02     32.75 o 
   7   5   4       17.34       85.73     27.12 o 
  -8   6   4        3.71      158.35     42.53 o 
  -7   6   4     1328.69     1526.95    274.34 o 
  -6   6   4       55.83      144.51     41.16 o 
  -5   6   4     4143.48     4074.86    326.22 o 
  -4   6   4       45.23       43.15     34.84 o 
  -3   6   4     6231.48     5904.10    190.50 o 
  -2   6   4      733.61      824.02     47.73 o 
  -1   6   4    10971.64    12128.69    260.76 o 
   0   6   4        3.21       23.98      6.54 o 
   2   6   4      996.70     1012.37     42.67 o 
   3   6   4     6187.22     5696.65    126.18 o 
   4   6   4     1124.98     1119.47     56.14 o 
   5   6   4     6335.24     6769.20    285.90 o 
   6   6   4        2.51       80.64     23.11 o 
   7   6   4     2257.61     2338.22    164.95 o 
  -7   7   4      262.81      327.96     54.82 o 
  -6   7   4     1396.52     1638.59    115.42 o 
  -5   7   4        7.32       31.23     44.48 o 
  -4   7   4     3952.71     4062.19    145.09 o 
  -3   7   4      224.63      253.69     42.77 o 
  -2   7   4     8668.88     8036.52    111.79 o 
  -1   7   4     8305.51     8380.74    153.20 o 
   0   7   4     8056.08     8163.58    111.11 o 
   1   7   4      378.63      435.61    186.68 o 
   2   7   4     8793.66     8946.12    160.81 o 
   3   7   4      569.74      579.99     29.21 o 
   4   7   4     1293.39     1287.61     71.81 o 
   5   7   4     1629.56     1757.37    111.17 o 
   6   7   4      610.72      606.49    103.98 o 
   7   7   4      302.66      357.20     43.07 o 
  -7   8   4      732.48      739.77     83.42 o 
  -6   8   4      682.42      728.11     73.96 o 
  -5   8   4      788.04      762.88     62.87 o 
  -4   8   4     3347.24     3242.35    145.18 o 
  -3   8   4     3424.63     3074.56    121.67 o 
  -2   8   4     5204.05     5299.28    178.94 o 
  -1   8   4      251.11      472.77     37.09 o 
   0   8   4    21251.40    24503.61    241.03 o 
   1   8   4     3057.32     2747.55     77.52 o 
   2   8   4    13361.41    13200.96    174.39 o 
   3   8   4     1044.60     1030.72     80.08 o 
   4   8   4     2534.39     2241.48    142.51 o 
   5   8   4      145.15      167.83     29.92 o 
   6   8   4     3080.04     3073.92    140.68 o 
   7   8   4      265.26      353.37     48.44 o 
  -7   9   4     1217.59     1287.16     88.94 o 
  -6   9   4        5.71       28.01     22.79 o 
  -5   9   4     3008.25     2887.98    129.60 o 
  -4   9   4      956.14      867.18     58.11 o 
  -3   9   4     6631.19     6067.77    137.34 o 
  -2   9   4      607.61      654.22     41.83 o 
  -1   9   4     4482.60     4989.76    101.67 o 
   0   9   4      643.81      630.37     30.08 o 
   1   9   4     5929.43     5986.07    235.38 o 
   2   9   4      280.03      285.91     26.77 o 
   3   9   4     2093.68     1787.75     78.65 o 
   4   9   4     1100.46      920.72     65.43 o 
   5   9   4      433.73      506.68     40.76 o 
   6   9   4      175.58      247.11     36.07 o 
   7   9   4      442.91      363.10     52.31 o 
  -7  10   4       20.23      151.04     41.94 o 
  -6  10   4       75.43       46.53     24.53 o 
  -5  10   4       16.81       76.42     26.70 o 
  -4  10   4     1825.44     1851.84    110.24 o 
  -3  10   4       32.85       61.36     14.58 o 
  -2  10   4     4805.93     4438.30     86.25 o 
  -1  10   4       93.96      105.86     13.06 o 
   0  10   4     2628.89     2639.30     81.99 o 
   1  10   4       92.64      151.52     13.56 o 
   2  10   4     5953.89     5541.11    158.02 o 
   3  10   4      515.10      435.91     38.12 o 
   4  10   4     2835.37     2712.13     99.77 o 
   5  10   4       94.53       92.03     22.80 o 
   6  10   4     1176.36     1219.31    119.84 o 
   7  10   4       10.34       36.64     16.84 o 
  -7  11   4        5.32       73.35     55.54 o 
  -6  11   4       73.92       47.53     28.55 o 
  -5  11   4      196.06      258.71     44.05 o 
  -4  11   4      456.22      496.63     62.23 o 
  -3  11   4       48.38      118.81     26.37 o 
  -2  11   4      970.06      969.81     57.65 o 
  -1  11   4        3.45       43.13     22.27 o 
   0  11   4      251.89      269.03     43.90 o 
   1  11   4      343.53      369.34     28.09 o 
   2  11   4     2172.18     2234.93     72.98 o 
   3  11   4      654.33      735.67     64.72 o 
   4  11   4        1.84       27.20     20.42 o 
   5  11   4      216.31      182.56     28.52 o 
   6  11   4       13.04      115.05     29.71 o 
   7  11   4        7.69       80.92     26.39 o 
  -7  12   4        4.00       19.24     31.79 o 
  -6  12   4     1807.34     1905.66    144.72 o 
  -5  12   4       14.64       92.95     66.33 o 
  -4  12   4     3215.98     3298.50    169.60 o 
  -3  12   4      537.93      504.93     76.70 o 
  -2  12   4    12188.31    11790.72    200.36 o 
  -1  12   4     1695.77     1602.92     60.86 o 
   0  12   4    25582.36    28114.85    366.59 o 
   1  12   4     1026.70     1113.32     75.22 o 
   2  12   4    16086.51    16034.94    404.88 o 
   3  12   4     1525.25     1647.41     84.26 o 
   4  12   4     4912.75     4714.58    207.89 o 
   5  12   4      359.17      403.36     40.57 o 
   6  12   4     2881.77     2898.81    184.54 o 
   7  12   4      133.21      154.03     32.06 o 
  -7  13   4      666.99      828.58     75.20 o 
  -6  13   4      132.43      158.52     76.23 o 
  -5  13   4     1946.15     2055.68    102.83 o 
  -4  13   4      321.42      223.55     34.21 o 
  -3  13   4     5777.23     5601.55    194.77 o 
  -2  13   4        1.34       27.80     10.84 o 
  -1  13   4    11151.18    10924.68    154.81 o 
   0  13   4      169.47      161.03     37.52 o 
   1  13   4     6444.99     6753.58    198.81 o 
   2  13   4       66.52       89.84     13.17 o 
   3  13   4     1250.74      989.33     59.66 o 
   4  13   4      378.86      413.26     68.18 o 
   5  13   4     1811.72     1317.65    168.65 o 
   6  13   4       48.06      126.72     29.42 o 
   7  13   4      167.74       93.54     34.15 o 
  -7  14   4      735.06      755.66    107.56 o 
  -6  14   4      310.51      410.68     58.50 o 
  -5  14   4     1381.24     1510.05    105.49 o 
  -4  14   4     2429.21     2344.69    111.86 o 
  -3  14   4     2064.56     1968.75    104.08 o 
  -2  14   4     1489.09     1459.15     89.82 o 
  -1  14   4     3508.68     3694.58    178.23 o 
   0  14   4     6697.15     7495.35    142.32 o 
   1  14   4     3599.68     3527.15     86.08 o 
   2  14   4     5961.96     5526.17    155.07 o 
   3  14   4     1697.27     1761.08     92.51 o 
   4  14   4     1187.16     1152.75     59.77 o 
   5  14   4      971.15      829.06     54.23 o 
   6  14   4     1054.36      872.32    105.69 o 
   7  14   4      603.48      746.91    101.25 o 
  -7  15   4        0.97       50.07     36.65 o 
  -6  15   4     1348.03     1488.07    108.39 o 
  -5  15   4      340.81      452.10     65.19 o 
  -4  15   4     3176.62     3000.70    262.25 o 
  -3  15   4      468.92      426.88     47.33 o 
  -2  15   4     3883.70     3478.99     94.80 o 
  -1  15   4       12.97      103.20     30.84 o 
   0  15   4     3026.76     3324.57    154.40 o 
   1  15   4     1039.92     1135.26     56.81 o 
   2  15   4     4190.67     3906.90    150.74 o 
   3  15   4       21.75       72.99     21.20 o 
   4  15   4      413.07      475.77     68.71 o 
   5  15   4      175.93      214.42     60.13 o 
   6  15   4      319.67      386.21     72.53 o 
   7  15   4       82.39       83.10     35.89 o 
  -7  16   4      397.26      495.87     73.45 o 
  -6  16   4      240.15      218.63     52.93 o 
  -5  16   4     1549.31     1753.61    169.17 o 
  -4  16   4      282.84      266.64     59.38 o 
  -3  16   4     3945.49     3773.67    108.09 o 
  -2  16   4      623.83      496.15     42.24 o 
  -1  16   4     7187.05     8110.19    289.11 o 
   0  16   4     1830.12     2176.04    103.53 o 
   1  16   4     9370.22     9315.25    284.11 o 
   2  16   4      925.71      843.61     53.91 o 
   3  16   4     5225.91     5182.21    188.43 o 
   4  16   4      646.30      716.16     69.17 o 
   5  16   4     2397.77     2357.50    157.26 o 
   6  16   4      128.99      205.06     71.74 o 
   7  16   4      886.67      869.78     83.22 o 
  -7  17   4       48.94       72.57     28.67 o 
  -6  17   4      271.53      336.92     53.93 o 
  -5  17   4      178.81      207.22     54.89 o 
  -4  17   4      159.00      168.38     29.58 o 
  -3  17   4      397.28      321.74     37.06 o 
  -2  17   4     2282.72     2272.98    113.76 o 
  -1  17   4        2.70       48.93     18.82 o 
   0  17   4      100.15       86.78     18.88 o 
   1  17   4      555.51      498.96     85.32 o 
   2  17   4      788.75      710.43     48.77 o 
   3  17   4      433.97      465.06     37.54 o 
   4  17   4      468.83      447.06     41.47 o 
   5  17   4       61.79      106.13     31.63 o 
   6  17   4       42.90      151.68     82.33 o 
  -6  18   4        4.01       45.57     29.53 o 
  -5  18   4      782.92      732.88    110.53 o 
  -4  18   4      211.76      248.69     50.82 o 
  -3  18   4      889.27      840.62     63.59 o 
  -2  18   4      710.93      778.91     54.92 o 
  -1  18   4     4421.98     4327.00    212.65 o 
   0  18   4      599.74      655.00     43.42 o 
   1  18   4     3866.66     3939.21    147.33 o 
   2  18   4      671.60      509.35     57.46 o 
   3  18   4     2587.82     2247.40    132.59 o 
   4  18   4     1111.75     1167.06     80.17 o 
   5  18   4     1789.76     1659.52     98.41 o 
   6  18   4      303.87      253.02     45.61 o 
  -6  19   4      849.77      943.69     65.44 o 
  -5  19   4      174.59      200.49     45.85 o 
  -4  19   4     1542.20     1650.60    143.31 o 
  -3  19   4      583.93      630.02     89.31 o 
  -2  19   4     2402.04     2304.16    104.21 o 
  -1  19   4      228.35      179.91     28.12 o 
   0  19   4     4418.25     4784.92    177.47 o 
   1  19   4       30.77       59.56     32.32 o 
   2  19   4     1050.54      932.31    106.03 o 
   3  19   4      427.25      331.34     38.96 o 
   4  19   4      906.04     1041.18     54.63 o 
   5  19   4      255.43      251.48     42.04 o 
   6  19   4       91.39      127.37     30.00 o 
  -6  20   4      197.48      201.62     66.63 o 
  -5  20   4      537.04      457.33     69.85 o 
  -4  20   4      160.89      222.68     43.77 o 
  -3  20   4      645.09      723.96     49.02 o 
  -2  20   4      598.16      477.81     46.94 o 
  -1  20   4     1614.81     1690.71    111.46 o 
   0  20   4     1919.73     2090.12    102.96 o 
   1  20   4     1254.11     1328.03     84.99 o 
   2  20   4      730.05      619.30     59.95 o 
   3  20   4     1022.74      980.69     62.24 o 
   4  20   4      309.17      329.34     41.90 o 
   5  20   4      389.76      365.41     53.55 o 
   6  20   4      330.10      348.14     44.79 o 
  -6  21   4       58.13       72.07     36.18 o 
  -5  21   4     2166.67     2193.41    178.86 o 
  -4  21   4      126.65      162.49     40.01 o 
  -3  21   4     3630.58     3354.25    117.45 o 
  -2  21   4       25.54       67.44     22.00 o 
  -1  21   4     5582.42     5516.48    176.89 o 
   0  21   4       13.29       49.32     16.56 o 
   1  21   4     2908.18     3495.37    130.72 o 
   2  21   4      141.17      233.30     35.78 o 
   3  21   4      837.19      799.27     61.98 o 
   4  21   4      145.46      149.03     45.59 o 
   5  21   4      728.59      602.83     61.53 o 
   6  21   4       52.68      104.81     38.94 o 
  -6  22   4      559.39      652.86     81.18 o 
  -5  22   4      186.05      153.33     44.05 o 
  -4  22   4     2878.37     2652.32    152.47 o 
  -3  22   4      805.62      809.71     78.16 o 
  -2  22   4     3109.22     3150.13    151.50 o 
  -1  22   4      802.06      896.60     71.22 o 
   0  22   4     5249.06     5495.85    330.72 o 
   1  22   4     1425.64     1422.63    110.50 o 
   2  22   4     4997.75     4542.68    238.47 o 
   3  22   4      976.47      989.21     90.42 o 
   4  22   4     3490.47     3422.38    182.69 o 
   5  22   4      917.99      862.36     67.69 o 
   6  22   4     1429.06     1445.10    188.47 o 
  -5  23   4      384.58      366.48    106.85 o 
  -4  23   4       36.42      100.04     44.07 o 
  -3  23   4     1284.76     1347.83    167.73 o 
  -2  23   4       66.53      128.90     29.23 o 
  -1  23   4     1281.65     1070.96     51.24 o 
   0  23   4      120.60      166.36     67.86 o 
   1  23   4      583.48      538.47     82.59 o 
   2  23   4      705.77      596.88     52.37 o 
   3  23   4      372.82      326.33     51.18 o 
   4  23   4       80.66      129.53     42.75 o 
   5  23   4       66.79       78.03     28.80 o 
  -5  24   4       35.51       45.16     36.10 o 
  -4  24   4       66.52      112.53     47.96 o 
  -3  24   4      172.18      158.51     38.71 o 
  -2  24   4      221.35      182.81     34.28 o 
  -1  24   4     1542.20     1670.33     97.84 o 
   0  24   4     1643.33     1733.09     75.23 o 
   1  24   4     1659.78     1614.40     96.54 o 
   2  24   4      762.76      691.49     49.13 o 
   3  24   4      613.00      578.66     60.47 o 
   4  24   4       65.14      109.72     28.29 o 
   5  24   4      254.46      282.87     68.91 o 
  -5  25   4      346.03      393.67     66.54 o 
  -4  25   4      196.45      210.99     50.07 o 
  -3  25   4      466.33      476.31     62.43 o 
  -2  25   4      275.36      230.50     82.44 o 
  -1  25   4     1007.22      966.72    110.89 o 
   0  25   4       43.67       86.95     37.51 o 
   1  25   4      606.53      718.84     98.79 o 
   2  25   4      209.59      147.07     23.87 o 
   3  25   4      153.67      120.29     36.06 o 
   4  25   4       60.58       77.41     41.23 o 
   5  25   4      423.27      273.91     59.80 o 
  -5  26   4       10.91       91.74     39.65 o 
  -4  26   4      559.64      642.74    156.72 o 
  -3  26   4      238.94      194.03     40.55 o 
  -2  26   4     1366.35     1117.74     91.89 o 
  -1  26   4      185.55      208.83     30.82 o 
   0  26   4     2353.53     2535.22    101.81 o 
   1  26   4      687.31      587.56     57.63 o 
   2  26   4     1800.79     1838.76    119.28 o 
   3  26   4      305.11      275.60     52.95 o 
   4  26   4      355.96      578.64    104.87 o 
   5  26   4       32.16      133.08     43.37 o 
  -4  27   4      530.44      588.42     82.52 o 
  -3  27   4       31.93      104.38    107.87 o 
  -2  27   4      689.77      565.86     54.88 o 
  -1  27   4        4.51      124.85     25.76 o 
   0  27   4      686.63      798.34     65.98 o 
   1  27   4       50.34       73.39     23.48 o 
   2  27   4      248.21      304.44     56.96 o 
   3  27   4       40.52       30.80     20.99 o 
   4  27   4       45.25      111.22     46.49 o 
  -4  28   4       30.65       67.18     34.79 o 
  -3  28   4      377.14      369.47     63.79 o 
  -2  28   4       16.22       62.67     43.06 o 
  -1  28   4     1173.70     1286.79    114.50 o 
   0  28   4        2.52       87.19     36.38 o 
   1  28   4      605.44      561.57    129.03 o 
   2  28   4       61.77       77.96     24.54 o 
   3  28   4      939.83      710.51     77.05 o 
   4  28   4       12.36      126.01     68.10 o 
  -4  29   4      209.31      274.28     67.80 o 
  -3  29   4       74.10      103.01     37.56 o 
  -2  29   4      423.23      535.68     80.03 o 
  -1  29   4       10.28       88.42     23.91 o 
   0  29   4      113.57      192.06     43.82 o 
   1  29   4        0.53      125.23     29.95 o 
   2  29   4       93.15       90.25     30.76 o 
   3  29   4        4.99       48.53     23.26 o 
  -3  30   4       81.33      108.99     29.08 o 
  -2  30   4      172.22      184.92     64.63 o 
  -1  30   4       54.13       95.34     31.66 o 
   0  30   4      225.64      128.88     55.63 o 
   1  30   4       73.12      113.93     24.66 o 
   2  30   4      310.19      247.71     53.25 o 
   3  30   4       29.73       79.16     41.81 o 
  -3  31   4      576.37      527.80     86.53 o 
  -2  31   4       85.53       98.32     71.67 o 
  -1  31   4      463.20      308.79     69.82 o 
   0  31   4       85.41      100.49     25.76 o 
   1  31   4      498.85      530.32     64.00 o 
   2  31   4       13.21       67.20     29.36 o 
  -2  32   4      766.98      619.08     81.94 o 
  -1  32   4      257.40      322.47     44.99 o 
   0  32   4      480.11      353.77     48.30 o 
   1  32   4      282.77      360.36     69.51 o 
   2  32   4      530.06      346.75     97.05 o 
  -1  33   4        3.86       49.35     25.10 o 
   0  33   4        6.34       51.36     28.90 o 
   1  33   4        1.13       97.05     37.65 o 
  -7   1   5      201.34      210.13     59.80 o 
  -6   1   5      833.31      767.50     89.80 o 
  -5   1   5      457.59      414.66     35.00 o 
  -4   1   5     1263.32     1105.83    107.26 o 
  -3   1   5     2355.23     2365.34     74.71 o 
  -2   1   5     4500.22     4051.50    107.51 o 
  -1   1   5     3166.27     3832.13     80.26 o 
   0   1   5      303.91      241.09     17.41 o 
   1   1   5     8566.75     8163.40     85.60 o 
   2   1   5     2331.75     2123.25     91.55 o 
   3   1   5     2189.46     2375.11     92.11 o 
   4   1   5     3190.30     2892.79    130.04 o 
   5   1   5      176.75      170.54     24.77 o 
   6   1   5      484.74      410.92     42.41 o 
   7   1   5      178.72      200.73     42.15 o 
  -7   2   5        6.40      195.71     64.62 o 
  -6   2   5       14.59       65.01     51.17 o 
  -5   2   5       15.59       56.56     33.86 o 
  -4   2   5       19.53       55.00      8.34 o 
  -3   2   5      385.33      490.86     29.83 o 
  -2   2   5      384.63      452.25     38.72 o 
  -1   2   5     2646.78     2951.38     69.26 o 
   0   2   5     4441.90     4706.53     61.95 o 
   1   2   5     3727.82     3962.57     94.84 o 
   2   2   5      160.63      156.01     17.71 o 
   3   2   5      119.10       68.87     39.66 o 
   4   2   5      783.39      759.89     80.49 o 
   5   2   5     1118.32     1003.11     48.23 o 
   6   2   5      192.22      174.26     63.66 o 
   7   2   5      809.42      882.48     78.69 o 
  -7   3   5      385.64      445.66     70.18 o 
  -6   3   5     1271.04     1281.40    165.48 o 
  -5   3   5     1415.97     1144.54    104.57 o 
  -4   3   5     1169.96     1113.11     64.07 o 
  -3   3   5     3421.17     3361.70     91.91 o 
  -2   3   5     8385.70     7660.84    115.00 o 
  -1   3   5    25678.07    25164.99    366.95 o 
   0   3   5     7250.44     7153.42    139.86 o 
   1   3   5     5367.53     7818.56    115.77 o 
   2   3   5     2201.92     2345.34    181.28 o 
   3   3   5     7177.72     7129.47    179.65 o 
   4   3   5     5344.47     4963.61    188.37 o 
   5   3   5     2254.96     2277.91     90.96 o 
   6   3   5     1209.53     1239.65     76.16 o 
   7   3   5      424.70      411.28     49.34 o 
  -7   4   5      285.96      264.68     56.61 o 
  -6   4   5       69.56      126.29     64.15 o 
  -5   4   5        1.64      185.50     52.15 o 
  -4   4   5      672.73      944.10     88.82 o 
  -3   4   5     1176.21     1249.51     57.09 o 
  -2   4   5     1828.75     2012.29     65.36 o 
  -1   4   5     2317.06     2280.80     59.33 o 
   0   4   5        6.23       29.21      5.24 o 
   1   4   5      450.42      709.79     85.02 o 
   2   4   5       22.16       92.79     20.51 o 
   3   4   5       31.92       41.40     36.12 o 
   4   4   5        8.81       53.60     16.39 o 
   5   4   5      344.13      233.18     31.56 o 
   6   4   5      159.13      182.76     35.70 o 
   7   4   5       15.78       56.31     45.43 o 
  -7   5   5     1566.37     2066.30    211.38 o 
  -6   5   5        9.73       89.24     21.29 o 
  -5   5   5     7445.90     7549.51    303.33 o 
  -4   5   5     2016.78     2007.49    140.78 o 
  -3   5   5    16418.51    16435.80    327.48 o 
  -2   5   5       45.32       41.57     19.44 o 
  -1   5   5    35786.26    36211.33    518.90 o 
   0   5   5      931.18     1175.63     38.55 o 
   1   5   5    23526.76    27354.19    404.34 o 
   2   5   5     2006.33     1924.30     69.85 o 
   3   5   5    15156.35    14723.99    485.26 o 
   4   5   5      349.86      429.54     47.09 o 
   5   5   5     5263.22     5319.39    194.85 o 
   6   5   5        2.35      101.21     48.60 o 
   7   5   5     1317.57     1304.64     90.33 o 
  -7   6   5       96.23      229.73    129.27 o 
  -6   6   5      115.77       58.99     59.27 o 
  -5   6   5      658.72      843.62     58.27 o 
  -4   6   5      152.21      230.46     36.00 o 
  -3   6   5     2328.67     2397.06    165.54 o 
  -2   6   5       34.15       52.71      9.14 o 
  -1   6   5     1756.14     2072.04    106.95 o 
   0   6   5     4553.56     4950.30     76.02 o 
   1   6   5     3724.24     3845.59    104.48 o 
   2   6   5      148.65      170.67     15.64 o 
   3   6   5     2453.63     2432.97     96.41 o 
   4   6   5       81.82      104.83     22.88 o 
   5   6   5      818.36     1031.45     69.97 o 
   6   6   5        9.99       91.21     17.74 o 
   7   6   5      145.76      103.74     27.56 o 
  -7   7   5       60.72       93.82    115.06 o 
  -6   7   5      392.60      391.18     45.64 o 
  -5   7   5      333.63      383.38     50.62 o 
  -4   7   5     1294.16     1322.28     78.65 o 
  -3   7   5     1143.43     1171.83     81.90 o 
  -2   7   5     1265.39     1252.31     69.98 o 
  -1   7   5     2344.87     3100.30     69.48 o 
   0   7   5     1368.09     1598.84     99.11 o 
   1   7   5     7365.90     7033.95    145.85 o 
   2   7   5     5069.26     4850.01    136.45 o 
   3   7   5     2506.05     2336.97    131.36 o 
   4   7   5     1309.93     1319.07     75.38 o 
   5   7   5      808.48      827.50     56.62 o 
   6   7   5      112.00      155.67     28.60 o 
   7   7   5      278.17      175.84     34.38 o 
  -7   8   5      176.17      263.57     72.17 o 
  -6   8   5       46.20       88.03     30.76 o 
  -5   8   5      391.59      434.07     45.20 o 
  -4   8   5       64.82      113.42     32.85 o 
  -3   8   5       30.38       46.39     21.86 o 
  -2   8   5       53.71       74.05     12.66 o 
  -1   8   5      354.72      367.20     21.42 o 
   0   8   5     4407.28     4515.80    129.83 o 
   1   8   5      547.32      506.36     61.51 o 
   2   8   5     1796.79     1724.69     68.18 o 
   3   8   5     1448.92     1241.82     66.32 o 
   4   8   5      698.37      625.47     65.81 o 
   5   8   5       56.44      102.59     29.88 o 
   6   8   5      763.93      684.09     59.82 o 
   7   8   5      132.70      121.52     52.50 o 
  -7   9   5      342.66      670.96    102.01 o 
  -6   9   5      152.11      253.66     50.50 o 
  -5   9   5     1683.32     2023.93    156.69 o 
  -4   9   5      128.72      188.47     38.67 o 
  -3   9   5     3781.04     3498.25    175.83 o 
  -2   9   5     2279.32     2096.92     68.78 o 
  -1   9   5     8633.10     8680.54    103.97 o 
   0   9   5       32.94       66.42     18.11 o 
   1   9   5     5627.88     5833.95    370.16 o 
   2   9   5       13.44       58.34     45.14 o 
   3   9   5     4633.72     4242.03    162.62 o 
   4   9   5      814.08      826.34     57.77 o 
   5   9   5     2235.88     2128.32    121.26 o 
   6   9   5       90.68      165.83     33.41 o 
   7   9   5      246.43      280.69     42.35 o 
  -7  10   5      236.28      269.00    154.48 o 
  -6  10   5        0.46      100.91    101.17 o 
  -5  10   5      790.20      904.32     73.33 o 
  -4  10   5        4.83       45.54     29.41 o 
  -3  10   5     3036.10     2889.45    162.66 o 
  -2  10   5       37.38       50.29     11.72 o 
  -1  10   5     1060.99     1166.67     44.67 o 
   0  10   5       67.70       48.47     11.84 o 
   1  10   5      225.14      334.81     37.42 o 
   2  10   5       11.53       45.78     27.44 o 
   3  10   5     1634.71     1567.45    114.94 o 
   4  10   5      150.36      134.58     22.50 o 
   5  10   5        8.20       31.23     28.73 o 
   6  10   5      101.73      182.32     36.06 o 
   7  10   5       61.58      134.05     29.97 o 
  -7  11   5       56.76      153.63     39.62 o 
  -6  11   5     3842.13     4119.68    306.80 o 
  -5  11   5        0.04       61.87     25.67 o 
  -4  11   5     9411.66     9617.48    300.32 o 
  -3  11   5       42.96       51.46     28.85 o 
  -2  11   5    22251.86    20898.33    294.28 o 
  -1  11   5     1687.20     1765.95     80.94 o 
   0  11   5    24550.33    25691.88    811.47 o 
   1  11   5      229.42      397.95     39.31 o 
   2  11   5    14356.72    14557.37    479.31 o 
   3  11   5      285.83      298.29     31.35 o 
   4  11   5     8070.94     7921.61    225.82 o 
   5  11   5      159.92      252.01     63.22 o 
   6  11   5     2573.05     2265.17    173.00 o 
   7  11   5        1.59       55.26     17.17 o 
  -7  12   5        1.11       44.38     38.15 o 
  -6  12   5      135.60      228.94     48.83 o 
  -5  12   5      136.65      131.15     40.38 o 
  -4  12   5      782.71      588.35     96.74 o 
  -3  12   5        4.39       55.62     18.74 o 
  -2  12   5      519.31      510.29     45.34 o 
  -1  12   5       35.72       60.66     11.38 o 
   0  12   5      973.90     1125.83     60.01 o 
   1  12   5      319.76      410.89     33.36 o 
   2  12   5      193.64      238.05     24.35 o 
   3  12   5       11.99       54.02     13.94 o 
   4  12   5      826.78      898.79     62.07 o 
   5  12   5        3.42       63.57     26.70 o 
   6  12   5      201.86      176.07     38.85 o 
   7  12   5       11.71       76.39     29.87 o 
  -7  13   5      283.17      219.11     58.79 o 
  -6  13   5      124.16      209.37     61.47 o 
  -5  13   5     1919.24     1939.54    180.62 o 
  -4  13   5      181.88      142.81     49.80 o 
  -3  13   5     4158.79     3974.12    227.83 o 
  -2  13   5      493.96      451.51     38.71 o 
  -1  13   5     4842.08     5285.16     94.50 o 
   0  13   5      136.51      150.10     24.99 o 
   1  13   5     9014.55     8787.59    366.10 o 
   2  13   5       22.95       22.43     10.29 o 
   3  13   5     5066.47     4782.28    131.64 o 
   4  13   5      122.39      134.27     28.31 o 
   5  13   5     1990.89     1959.98     99.20 o 
   6  13   5        3.69       80.50     24.74 o 
   7  13   5      602.94      614.68     89.40 o 
  -7  14   5      245.09      262.08     86.00 o 
  -6  14   5      420.58      442.24     62.77 o 
  -5  14   5      132.55      115.43     22.83 o 
  -4  14   5      723.99      676.49     58.54 o 
  -3  14   5      938.27      883.55     69.84 o 
  -2  14   5        5.00       30.14     20.35 o 
  -1  14   5       25.01       58.59     12.72 o 
   0  14   5      279.31      328.84     28.04 o 
   1  14   5      304.45      306.70     29.58 o 
   2  14   5      675.78      732.47     71.27 o 
   3  14   5       18.96       67.20     37.66 o 
   4  14   5       66.79       88.50     23.01 o 
   5  14   5      186.46      201.89     61.66 o 
   6  14   5      125.48      100.20     21.15 o 
   7  14   5       29.62      137.75     31.14 o 
  -7  15   5       44.56      136.05     49.54 o 
  -6  15   5      451.06      471.85     88.49 o 
  -5  15   5       21.18      128.72     34.92 o 
  -4  15   5      671.35      793.04     58.54 o 
  -3  15   5       55.71       37.61     14.60 o 
  -2  15   5     3616.42     3528.96    116.13 o 
  -1  15   5        9.43       61.76     19.81 o 
   0  15   5     2243.94     2132.53     91.57 o 
   1  15   5       60.84      116.57     28.85 o 
   2  15   5      975.63      839.97     64.84 o 
   3  15   5      414.12      456.64     36.26 o 
   4  15   5     1773.63     1821.95     73.14 o 
   5  15   5       50.27       70.83     20.91 o 
   6  15   5      677.04      725.63    135.87 o 
  -6  16   5      177.74      104.73     34.53 o 
  -5  16   5      118.32      155.28     38.18 o 
  -4  16   5      142.09      186.41     37.88 o 
  -3  16   5       17.19       17.58     28.01 o 
  -2  16   5     1406.45     1278.86     52.30 o 
  -1  16   5     1758.51     1842.56     88.01 o 
   0  16   5      193.02      216.25     22.42 o 
   1  16   5      219.57      295.73     39.02 o 
   2  16   5      497.19      519.55     51.95 o 
   3  16   5       89.73      112.49     26.65 o 
   4  16   5      143.37       94.16     21.12 o 
   5  16   5       33.34       72.84     21.23 o 
   6  16   5        6.28       32.21     76.05 o 
  -6  17   5        1.19      106.38     25.62 o 
  -5  17   5     2485.86     2636.03    154.65 o 
  -4  17   5      105.70      120.23     48.00 o 
  -3  17   5     8005.35     7488.86    263.45 o 
  -2  17   5       91.81      102.61     19.44 o 
  -1  17   5    11357.31    11386.04    677.08 o 
   0  17   5      742.57      715.34     41.03 o 
   1  17   5    10804.04    11251.65    326.40 o 
   2  17   5      386.58      365.38     48.77 o 
   3  17   5     6380.68     5678.23    191.90 o 
   4  17   5        6.50       69.69     19.46 o 
   5  17   5     2768.78     2586.80    135.62 o 
   6  17   5        0.03       36.38     25.20 o 
  -6  18   5      100.08      127.45     45.36 o 
  -5  18   5       26.64      106.82     93.00 o 
  -4  18   5      239.61      202.91     91.11 o 
  -3  18   5      134.31      153.33     33.67 o 
  -2  18   5      796.30      672.87     45.60 o 
  -1  18   5      102.80       39.61     40.87 o 
   0  18   5      779.46      713.75     52.65 o 
   1  18   5       46.51       17.24     15.69 o 
   2  18   5       18.30       62.23     23.41 o 
   3  18   5      516.26      410.53     53.35 o 
   4  18   5        3.47      101.59     46.12 o 
   5  18   5      246.92      223.85     39.65 o 
   6  18   5        7.83       57.10     31.81 o 
  -6  19   5      393.07      294.95     70.95 o 
  -5  19   5      319.16      418.31     60.67 o 
  -4  19   5      669.22      607.41     71.04 o 
  -3  19   5     1005.69      868.66    122.76 o 
  -2  19   5     1472.54     1334.07    109.72 o 
  -1  19   5     1388.05     1368.17     84.16 o 
   0  19   5     2807.43     3071.35    120.74 o 
   1  19   5      275.39      287.06     36.94 o 
   2  19   5     3613.01     3642.70    122.04 o 
   3  19   5      268.04      167.60     44.80 o 
   4  19   5     1415.48     1332.54     68.59 o 
   5  19   5      285.42      322.56     53.57 o 
   6  19   5      534.04      459.10    116.55 o 
  -6  20   5      267.47      337.68     62.36 o 
  -5  20   5      384.40      442.61     64.85 o 
  -4  20   5      350.33      383.81     56.38 o 
  -3  20   5      183.20      113.37     28.05 o 
  -2  20   5     1248.38     1081.82     65.02 o 
  -1  20   5      109.14      118.44     31.62 o 
   0  20   5       21.98       61.24     17.73 o 
   1  20   5       70.00      120.45     26.59 o 
   2  20   5      565.90      532.99     36.45 o 
   3  20   5        8.85       28.23     14.30 o 
   4  20   5       29.99       63.22     46.86 o 
   5  20   5        1.53       58.18     40.13 o 
   6  20   5        4.78       53.48     32.41 o 
  -6  21   5      234.28      373.09     73.82 o 
  -5  21   5       76.34       97.94     27.06 o 
  -4  21   5      283.28      223.82    102.45 o 
  -3  21   5      118.32      213.60     37.76 o 
  -2  21   5     1472.57     1509.25     72.85 o 
  -1  21   5      870.95      897.67    117.01 o 
   0  21   5     3115.54     3283.01    117.89 o 
   1  21   5      512.51      539.91     37.24 o 
   2  21   5     2567.47     2404.33    101.61 o 
   3  21   5      371.55      229.48     37.24 o 
   4  21   5      994.35      903.34     97.98 o 
   5  21   5      136.17       93.76     33.85 o 
  -5  22   5       63.28       63.40     25.91 o 
  -4  22   5      293.11      252.94     49.77 o 
  -3  22   5     1209.34     1167.99     96.52 o 
  -2  22   5      117.46      102.26     43.98 o 
  -1  22   5      208.49      151.55     55.91 o 
   0  22   5      315.21      293.15     38.20 o 
   1  22   5      163.17      120.35     29.63 o 
   2  22   5       59.84       79.43     29.85 o 
   3  22   5      738.84      688.84     58.46 o 
   4  22   5        3.72       86.89     33.04 o 
   5  22   5       38.17       31.95     28.23 o 
  -5  23   5      125.56      271.40     78.40 o 
  -4  23   5     1617.82     1756.49    137.14 o 
  -3  23   5      244.70      376.40     61.43 o 
  -2  23   5     4542.56     4333.90    240.52 o 
  -1  23   5      155.36      182.80     32.60 o 
   0  23   5     3501.60     3308.40    100.85 o 
   1  23   5        9.70       64.69     14.58 o 
   2  23   5     2506.19     2872.16    119.93 o 
   3  23   5      328.35      314.33     42.90 o 
   4  23   5     1876.27     1531.51     80.36 o 
   5  23   5       26.21       83.28     34.16 o 
  -5  24   5      225.64      143.95     51.52 o 
  -4  24   5      180.11      140.33     36.53 o 
  -3  24   5      362.42      401.09     61.64 o 
  -2  24   5      138.10      150.95     41.21 o 
  -1  24   5       24.24       55.30     39.00 o 
   0  24   5      172.19      268.80     47.77 o 
   1  24   5       99.08       97.87     71.62 o 
   2  24   5        6.23       26.13     22.46 o 
   3  24   5       64.81       85.59     48.54 o 
   4  24   5        1.02       76.91     45.60 o 
   5  24   5       26.96       67.18     31.32 o 
  -5  25   5        4.04       56.36     42.83 o 
  -4  25   5       44.20       87.89     36.90 o 
  -3  25   5      122.34      142.05     36.86 o 
  -2  25   5       22.58       52.24     20.42 o 
  -1  25   5       15.13       57.84     18.30 o 
   0  25   5       22.00      102.32     25.96 o 
   1  25   5      108.45      173.38     71.41 o 
   2  25   5       55.23       55.71     41.99 o 
   3  25   5       37.11       85.33     39.58 o 
   4  25   5       41.77      120.54     42.27 o 
  -4  26   5      120.42      121.99     61.59 o 
  -3  26   5       38.40       85.09     42.39 o 
  -2  26   5      114.43      236.57     60.48 o 
  -1  26   5        0.15       86.67     45.51 o 
   0  26   5       50.78      120.87     28.93 o 
   1  26   5        2.06       69.96     22.63 o 
   2  26   5       97.15      175.76     56.89 o 
   3  26   5       18.40       49.05     42.06 o 
   4  26   5       52.69      121.49     36.58 o 
  -4  27   5      154.18      169.31     51.65 o 
  -3  27   5     2398.62     2087.30    149.23 o 
  -2  27   5      307.07      366.76     59.45 o 
  -1  27   5     2502.06     2414.86    137.53 o 
   0  27   5       84.34      185.17     32.59 o 
   1  27   5     2269.84     2362.90    204.66 o 
   2  27   5        2.64       48.54     54.55 o 
   3  27   5     1498.31     1294.69     88.91 o 
   4  27   5       78.88       74.78     33.91 o 
  -4  28   5        0.32       21.58     37.07 o 
  -3  28   5      110.39       87.07     37.52 o 
  -2  28   5       45.35      165.41     71.61 o 
  -1  28   5       42.93      120.63     37.73 o 
   0  28   5       41.56      151.43    113.30 o 
   1  28   5       26.72       61.06     30.91 o 
   2  28   5        6.65        0.38     22.75 o 
   3  28   5       22.89      113.97     41.56 o 
  -3  29   5      260.89      363.98     73.53 o 
  -2  29   5      158.23      105.47     35.79 o 
  -1  29   5      624.28      857.67    101.04 o 
   0  29   5      681.33      701.02     58.53 o 
   1  29   5      981.13     1107.41     90.95 o 
   2  29   5      553.60      403.54     68.37 o 
   3  29   5      315.34      256.94     56.18 o 
  -3  30   5        5.97      104.00     35.97 o 
  -2  30   5       60.79       77.84     22.31 o 
  -1  30   5      133.14      136.03     40.30 o 
   0  30   5       94.74      227.39     47.65 o 
   1  30   5       49.86       85.74     87.99 o 
   2  30   5      229.91      198.71     68.09 o 
  -2  31   5       74.16      112.16     72.64 o 
  -1  31   5      369.16      323.39     99.24 o 
   0  31   5       23.52       54.95     34.47 o 
   1  31   5      742.66      708.80    140.92 o 
   2  31   5       24.45       56.65     21.54 o 
  -1  32   5        0.10       65.05     68.83 o 
   0  32   5       22.93       83.08     41.36 o 
   1  32   5        1.26       60.46     48.56 o 
  -6   0   6     1904.09     1840.31    298.03 o 
  -5   0   6      252.32      387.04    113.04 o 
  -4   0   6    14035.59    13293.62    487.32 o 
  -3   0   6      595.44      553.51     86.34 o 
  -2   0   6    13630.61    14489.76    544.57 o 
  -1   0   6     2966.05     3300.98    120.56 o 
   0   0   6    22268.30    23560.54    497.80 o 
   1   0   6      252.00      474.72     84.36 o 
   2   0   6    16311.73    16001.56    494.92 o 
   3   0   6       89.21      128.68     26.80 o 
   4   0   6     4282.32     5132.77    325.67 o 
   5   0   6      251.42      308.88     76.27 o 
   6   0   6     1433.76     1505.83    283.77 o 
   7   0   6      348.11      412.54     82.00 o 
  -7   1   6      464.32      580.47    137.94 o 
  -6   1   6       76.67      139.14    115.60 o 
  -5   1   6     2664.88     2410.71    249.79 o 
  -4   1   6      159.49      218.41     28.64 o 
  -3   1   6     8564.94     8086.25    191.62 o 
  -2   1   6      208.76      231.67     20.58 o 
  -1   1   6    10438.45    10369.82    193.55 o 
   0   1   6     1237.10     1345.11     48.93 o 
   1   1   6     7628.11     8266.96     98.74 o 
   2   1   6      223.71      222.88     19.22 o 
   3   1   6     8236.07     8741.79    270.80 o 
   4   1   6      535.38      492.13     47.48 o 
   5   1   6     4324.70     4149.89    201.98 o 
   6   1   6        4.84       90.53     24.41 o 
   7   1   6      718.72      857.36    118.22 o 
  -7   2   6      344.71      281.80     81.57 o 
  -6   2   6       25.62      173.92     61.51 o 
  -5   2   6      898.05      946.04     68.14 o 
  -4   2   6     1230.46     1038.43     63.42 o 
  -3   2   6     4915.15     4715.12    134.81 o 
  -2   2   6      464.25      526.13     54.91 o 
  -1   2   6      200.65      363.32     39.51 o 
   0   2   6     1597.62     1746.31     62.37 o 
   1   2   6     2685.57     2368.43     74.23 o 
   2   2   6     2146.89     1894.37     72.83 o 
   3   2   6     2356.24     2126.75     90.26 o 
   4   2   6      656.09      580.26     60.28 o 
   5   2   6      645.57      670.59     78.82 o 
   6   2   6      101.18      120.36     23.84 o 
   7   2   6      168.69      324.26     50.50 o 
  -7   3   6      145.31      102.44     74.89 o 
  -6   3   6        6.13       25.84     39.70 o 
  -5   3   6      144.96      298.82    117.92 o 
  -4   3   6      441.37      396.94     75.09 o 
  -3   3   6     2074.14     2131.62    101.00 o 
  -2   3   6     1628.35     1721.56     57.85 o 
  -1   3   6     3050.03     3582.60    104.86 o 
   0   3   6      859.77      777.80     49.09 o 
   1   3   6     5595.44     5479.57    114.08 o 
   2   3   6     4574.90     4045.83     69.34 o 
   3   3   6     6077.50     6169.69    191.90 o 
   4   3   6     2395.50     2437.32    102.54 o 
   5   3   6     1390.09     1433.55     66.32 o 
   6   3   6      557.14      655.09     58.14 o 
   7   3   6      652.20      652.35     65.70 o 
  -7   4   6      314.31      331.26     82.48 o 
  -6   4   6      971.14     1125.33    289.38 o 
  -5   4   6      806.95      970.45     85.66 o 
  -4   4   6     2449.94     2402.14    133.30 o 
  -3   4   6      462.70      500.64     43.05 o 
  -2   4   6     4671.90     4424.84    111.73 o 
  -1   4   6     1767.63     1727.54     67.85 o 
   0   4   6     5127.25     5166.92     82.50 o 
   1   4   6       50.86      353.81     38.62 o 
   2   4   6     3479.99     3440.37    100.33 o 
   3   4   6      106.00      145.14     18.82 o 
   4   4   6     1860.27     1646.32    157.35 o 
   5   4   6       84.32       92.54     37.81 o 
   6   4   6      229.62      279.71     73.85 o 
   7   4   6        0.13       43.72     23.28 o 
  -7   5   6      117.12      138.50     36.45 o 
  -6   5   6       21.87       74.83     22.24 o 
  -5   5   6      406.88      483.74     50.61 o 
  -4   5   6       31.08       85.20     23.41 o 
  -3   5   6      853.08      835.72     58.54 o 
  -2   5   6     3665.01     3623.04     80.26 o 
  -1   5   6      597.19      573.01     29.44 o 
   0   5   6       34.45       22.91      6.10 o 
   1   5   6      324.25      492.53     46.58 o 
   2   5   6      819.13      885.15    117.41 o 
   3   5   6      496.98      605.90     71.53 o 
   4   5   6      488.98      401.63     45.59 o 
   5   5   6      890.14     1051.11     84.82 o 
   6   5   6       38.87       81.12     26.73 o 
   7   5   6       79.82      113.83     56.49 o 
  -7   6   6     1191.59     1424.08    162.42 o 
  -6   6   6       28.25       78.86     28.51 o 
  -5   6   6     2475.69     2559.01    220.25 o 
  -4   6   6      544.18      561.57     59.26 o 
  -3   6   6    12127.82    11618.53    291.88 o 
  -2   6   6      573.61      511.05     45.22 o 
  -1   6   6     7161.63     7044.86    126.95 o 
   0   6   6      128.48      130.39     25.09 o 
   1   6   6     8236.99     8652.52    345.89 o 
   2   6   6      475.43      537.62     45.01 o 
   3   6   6     8277.86     7435.85    340.59 o 
   4   6   6       89.65       98.08     19.47 o 
   5   6   6     1740.32     1641.19    141.20 o 
   6   6   6       59.02       75.85     53.29 o 
   7   6   6      328.34      417.24     61.41 o 
  -7   7   6       29.04      158.63     54.56 o 
  -6   7   6      383.42      388.13     59.71 o 
  -5   7   6       23.99       26.33     23.59 o 
  -4   7   6      757.58      957.48     75.62 o 
  -3   7   6       40.87       67.78     25.08 o 
  -2   7   6     5169.35     4543.36     81.87 o 
  -1   7   6      413.84      529.84     32.17 o 
   0   7   6    11237.30    12180.31    282.64 o 
   1   7   6      984.66     1197.35    103.69 o 
   2   7   6     3706.00     3531.51    169.84 o 
   3   7   6        1.04       11.20     11.75 o 
   4   7   6     4019.35     4237.99    154.65 o 
   5   7   6        4.81      124.78     32.41 o 
   6   7   6      950.91     1091.60    105.53 o 
   7   7   6       70.05       98.79     26.95 o 
  -7   8   6      255.31      238.68     72.76 o 
  -6   8   6      336.01      401.26     64.84 o 
  -5   8   6      525.70      565.21     64.24 o 
  -4   8   6     3507.43     3502.05    185.05 o 
  -3   8   6     1323.35     1357.87    104.64 o 
  -2   8   6     2398.46     2027.33     81.67 o 
  -1   8   6     1922.53     2200.50     83.15 o 
   0   8   6     4510.52     4761.78    186.11 o 
   1   8   6     7390.76     6892.93    176.05 o 
   2   8   6     2313.78     1834.64    135.75 o 
   3   8   6     1078.49      893.45     64.56 o 
   4   8   6      582.86      547.11     40.63 o 
   5   8   6      806.18      732.85     63.78 o 
   6   8   6      329.57      286.07     45.62 o 
   7   8   6      374.94      366.74     67.19 o 
  -7   9   6       31.08      179.11     56.87 o 
  -6   9   6        0.71       57.22     28.05 o 
  -5   9   6      145.12      262.58     47.57 o 
  -4   9   6      309.46      374.76     49.48 o 
  -3   9   6      112.55      173.63     49.22 o 
  -2   9   6      146.11      180.82     28.29 o 
  -1   9   6      702.36      696.94     48.44 o 
   0   9   6       52.56        9.82      7.68 o 
   1   9   6     1474.88     1331.19    142.92 o 
   2   9   6     3776.16     3452.90    114.61 o 
   3   9   6     2113.98     1829.01     85.00 o 
   4   9   6      198.98      208.99     29.77 o 
   5   9   6     1812.19     1909.23    103.22 o 
   6   9   6      184.70      151.45     58.83 o 
   7   9   6      293.26      334.61     68.58 o 
  -7  10   6      284.67      409.34     77.23 o 
  -6  10   6      741.15      836.44    130.20 o 
  -5  10   6      511.45      453.77     50.70 o 
  -4  10   6     2522.43     2652.88    136.85 o 
  -3  10   6     1236.78     1122.39     79.44 o 
  -2  10   6     2769.35     2864.63    117.41 o 
  -1  10   6     3735.79     3675.23     94.24 o 
   0  10   6     2155.31     2209.88     68.04 o 
   1  10   6      332.80      795.00    101.19 o 
   2  10   6      922.53      953.00     61.75 o 
   3  10   6      354.27      322.49     31.38 o 
   4  10   6      606.55      592.65     46.99 o 
   5  10   6       18.09      163.78     44.84 o 
   6  10   6      197.68      177.71     36.09 o 
   7  10   6        1.03       97.90     37.47 o 
  -7  11   6       15.93      110.40     97.00 o 
  -6  11   6       62.84      104.15     26.67 o 
  -5  11   6        6.32       90.57     45.26 o 
  -4  11   6      220.74      309.22     40.26 o 
  -3  11   6      320.74      348.68     78.46 o 
  -2  11   6      279.38      260.95     24.45 o 
  -1  11   6       37.64       65.18     12.17 o 
   0  11   6       41.38       30.32     15.50 o 
   1  11   6       60.58      104.93     46.88 o 
   2  11   6       33.20       28.57     27.46 o 
   3  11   6       87.65       88.38     24.39 o 
   4  11   6       10.82       42.68     22.61 o 
   5  11   6       42.96       45.56     22.82 o 
   6  11   6        2.48       77.03     33.91 o 
   7  11   6       11.61       68.90     34.53 o 
  -7  12   6      135.50       63.98     38.95 o 
  -6  12   6      746.54      827.43     62.43 o 
  -5  12   6      505.24      630.72     79.33 o 
  -4  12   6     2028.04     2145.04    181.27 o 
  -3  12   6      344.83      350.33     51.59 o 
  -2  12   6     3195.24     2963.85     98.36 o 
  -1  12   6     4397.44     4106.10    146.10 o 
   0  12   6     3150.91     3413.74    103.73 o 
   1  12   6      620.17      960.97    105.60 o 
   2  12   6     2418.30     2237.11    180.18 o 
   3  12   6      357.17      312.54     48.44 o 
   4  12   6     1356.08     1426.43     86.78 o 
   5  12   6      233.16      255.37     39.52 o 
   6  12   6       16.70       58.02     24.04 o 
  -7  13   6       90.74      271.81     59.43 o 
  -6  13   6       42.73      106.25     34.44 o 
  -5  13   6      429.67      454.87     50.52 o 
  -4  13   6      520.79      568.19     43.36 o 
  -3  13   6     3653.50     3284.42    258.44 o 
  -2  13   6       65.38       89.55     13.71 o 
  -1  13   6     2732.88     2527.84    132.43 o 
   0  13   6      364.47      400.16     31.99 o 
   1  13   6     2813.97     2816.12     92.29 o 
   2  13   6      392.32      321.51     29.75 o 
   3  13   6     4286.42     4046.84    169.36 o 
   4  13   6      107.15      154.55     44.56 o 
   5  13   6     2295.57     2200.64    198.87 o 
   6  13   6      128.72      116.08     42.26 o 
  -6  14   6      308.74      352.66     56.62 o 
  -5  14   6       51.94       21.59     44.44 o 
  -4  14   6     2663.70     2668.53    111.31 o 
  -3  14   6      497.87      486.21     46.21 o 
  -2  14   6     1240.50     1071.66     74.07 o 
  -1  14   6      330.80      268.78     27.64 o 
   0  14   6     1831.64     1758.56     61.07 o 
   1  14   6       85.98       77.38     26.51 o 
   2  14   6     2496.75     2392.11     84.86 o 
   3  14   6     1404.23     1284.08     96.75 o 
   4  14   6      682.84      665.06     42.81 o 
   5  14   6      260.76      277.93     51.88 o 
   6  14   6      205.94      344.53     61.54 o 
  -6  15   6       46.77       85.66     36.35 o 
  -5  15   6       35.70      149.28     41.56 o 
  -4  15   6      279.41      302.65     87.37 o 
  -3  15   6       48.46       70.22     24.17 o 
  -2  15   6      709.67      611.40     44.47 o 
  -1  15   6      350.53      334.48     30.30 o 
   0  15   6     2420.33     2589.16    198.01 o 
   1  15   6      322.77      279.66     29.98 o 
   2  15   6     1522.00     1550.37    100.47 o 
   3  15   6       69.73       78.46     21.20 o 
   4  15   6     1189.12     1297.95     62.89 o 
   5  15   6       25.50      135.43     34.41 o 
   6  15   6      329.67      330.81     61.76 o 
  -6  16   6       28.76       90.39     48.92 o 
  -5  16   6     1830.47     1773.07    151.34 o 
  -4  16   6      310.09      288.12     48.37 o 
  -3  16   6     2877.71     2805.84    161.26 o 
  -2  16   6      452.40      454.98     77.61 o 
  -1  16   6     6027.75     6591.52    208.82 o 
   0  16   6     1134.36     1143.50     58.68 o 
   1  16   6     7915.54     7732.77    243.80 o 
   2  16   6      200.74      213.85     33.51 o 
   3  16   6     2546.70     2339.40     94.52 o 
   4  16   6      177.16      135.94     32.15 o 
   5  16   6     1154.32     1104.63    115.46 o 
   6  16   6      288.72      288.70     80.20 o 
  -6  17   6       34.62       80.56     32.49 o 
  -5  17   6       68.61       62.84     36.58 o 
  -4  17   6      196.10      199.43     44.98 o 
  -3  17   6      978.61     1034.81    131.83 o 
  -2  17   6      355.53      466.39     69.08 o 
  -1  17   6      498.69      424.31     47.47 o 
   0  17   6     1235.32     1378.61    119.17 o 
   1  17   6      450.11      375.84     42.73 o 
   2  17   6       22.60       72.10     20.07 o 
   3  17   6      371.64      308.57     44.73 o 
   4  17   6      185.98      388.41    104.42 o 
   5  17   6       94.07      228.32     76.47 o 
   6  17   6       60.96      124.00     63.42 o 
  -6  18   6      166.24      190.56     62.82 o 
  -5  18   6        7.70       56.83     36.06 o 
  -4  18   6      555.75      579.55     84.89 o 
  -3  18   6      235.42      408.03    120.34 o 
  -2  18   6      767.07      747.78     62.52 o 
  -1  18   6       43.98      106.03     39.91 o 
   0  18   6      241.29      231.39     28.91 o 
   1  18   6      273.86      292.48     32.47 o 
   2  18   6       52.10       68.43     20.42 o 
   3  18   6        3.97       69.99     27.52 o 
   4  18   6       74.58       96.86     29.04 o 
   5  18   6       63.79      131.93     30.05 o 
   6  18   6       92.38      126.89     49.97 o 
  -6  19   6       43.40       48.72     33.35 o 
  -5  19   6        3.74       67.33     31.11 o 
  -4  19   6       17.11       97.47     30.79 o 
  -3  19   6      106.30      138.78     35.32 o 
  -2  19   6     1488.81     1473.60    121.19 o 
  -1  19   6      166.68      149.23     24.14 o 
   0  19   6      693.50      574.83     34.43 o 
   1  19   6      540.70      523.91     46.30 o 
   2  19   6     1040.45      945.64     73.65 o 
   3  19   6      300.21      385.06    122.45 o 
   4  19   6      805.82      994.38    164.26 o 
   5  19   6       74.36      144.56     42.48 o 
  -5  20   6      323.12      257.53     45.84 o 
  -4  20   6       75.53      216.13     58.59 o 
  -3  20   6      477.71      532.80     67.68 o 
  -2  20   6       65.09       82.50     33.86 o 
  -1  20   6       46.04       44.95     21.13 o 
   0  20   6      124.90      183.67     35.54 o 
   1  20   6      212.45      164.24     26.24 o 
   2  20   6      120.84      103.72     22.14 o 
   3  20   6      248.43      265.33     68.60 o 
   4  20   6       63.25      172.03     62.43 o 
   5  20   6       37.22      123.49     36.06 o 
  -5  21   6        3.50      106.13     19.85 o 
  -4  21   6        2.89      117.00     33.68 o 
  -3  21   6      455.88      523.51     57.15 o 
  -2  21   6       19.32       64.92     32.03 o 
  -1  21   6       63.05      157.54     33.67 o 
   0  21   6       39.82       75.41     19.10 o 
   1  21   6       67.03      126.60     23.62 o 
   2  21   6       30.14      109.36     33.00 o 
   3  21   6      272.14      322.03     51.67 o 
   4  21   6        8.47       44.11     38.05 o 
   5  21   6       62.98       75.22     33.81 o 
  -5  22   6        4.08       60.62     23.50 o 
  -4  22   6     2114.34     2186.26    136.41 o 
  -3  22   6       39.63      106.47     41.67 o 
  -2  22   6     3570.57     3288.13    203.54 o 
  -1  22   6        9.85      119.86     37.68 o 
   0  22   6     3734.52     3954.70    126.70 o 
   1  22   6        9.71       47.13     35.64 o 
   2  22   6     2288.33     2473.51    207.32 o 
   3  22   6      330.99      243.49     67.84 o 
   4  22   6      841.90      855.68    113.78 o 
   5  22   6      111.15      118.71     63.43 o 
  -5  23   6      444.50      499.40     75.07 o 
  -4  23   6      184.06      187.86     44.01 o 
  -3  23   6      433.89      404.35     53.43 o 
  -2  23   6       23.27       29.49     63.58 o 
  -1  23   6     1056.94     1092.05    104.44 o 
   0  23   6      276.43      230.76     49.96 o 
   1  23   6     1507.52     1516.00    125.03 o 
   2  23   6      332.47      350.47    101.73 o 
   3  23   6      756.81      497.90     85.48 o 
   4  23   6      101.33      113.93     55.74 o 
   5  23   6      269.07      341.76     58.82 o 
  -5  24   6      193.20      187.09     44.67 o 
  -4  24   6       40.62       78.82     47.88 o 
  -3  24   6       47.49       88.22     44.64 o 
  -2  24   6      226.52      202.38     72.93 o 
  -1  24   6      390.96      466.63     64.87 o 
   0  24   6      319.85      288.82     47.16 o 
   1  24   6      469.09      495.01     55.18 o 
   2  24   6       44.81      107.30     51.69 o 
   3  24   6      194.84      177.27     39.36 o 
   4  24   6       94.80       67.40     39.61 o 
  -4  25   6        5.33      103.70     67.14 o 
  -3  25   6      152.66      224.95     73.68 o 
  -2  25   6        4.85      122.82     79.27 o 
  -1  25   6       50.41      116.60     30.40 o 
   0  25   6      180.97      395.04     55.64 o 
   1  25   6      397.94      460.37     89.95 o 
   2  25   6       42.79      151.64     39.86 o 
   3  25   6      441.16      434.24     57.62 o 
   4  25   6      243.25      191.47     49.99 o 
  -4  26   6        8.09      196.87    111.20 o 
  -3  26   6        9.90       57.79     44.02 o 
  -2  26   6        4.17       79.04     23.63 o 
  -1  26   6       41.66      116.07     66.35 o 
   0  26   6       22.45      121.91     36.89 o 
   1  26   6      225.97      253.63     52.29 o 
   2  26   6       17.44      109.06     43.17 o 
   3  26   6        3.09       62.58     45.72 o 
   4  26   6        7.14       91.16     34.36 o 
  -4  27   6      121.47      127.92     37.40 o 
  -3  27   6      127.23      205.36     48.49 o 
  -2  27   6      818.47      758.66    111.36 o 
  -1  27   6       11.83       52.92     50.01 o 
   0  27   6      632.62      556.94     82.56 o 
   1  27   6       10.25       86.40     30.09 o 
   2  27   6      440.55      412.98    109.63 o 
   3  27   6       30.19      136.23     51.02 o 
  -3  28   6      570.11      574.53     79.45 o 
  -2  28   6       13.66       34.93     35.14 o 
  -1  28   6     1333.39     1267.30    159.15 o 
   0  28   6        9.20       71.19     27.20 o 
   1  28   6     1147.11     1218.42     92.73 o 
   2  28   6        4.46       43.61     30.91 o 
   3  28   6      857.32      744.49    103.42 o 
  -3  29   6        1.15       83.86     34.99 o 
  -2  29   6      171.28      359.22     73.62 o 
  -1  29   6       16.03      112.87     36.11 o 
   0  29   6      342.53      318.27     59.52 o 
   1  29   6        0.57      132.63     31.96 o 
   2  29   6       37.54       68.69     30.49 o 
  -2  30   6      913.54      939.87    158.85 o 
  -1  30   6        1.87       15.08     34.99 o 
   0  30   6      450.26      460.03     67.89 o 
   1  30   6        4.45       51.44     21.72 o 
   2  30   6      197.71      177.86     47.64 o 
  -1  31   6      382.68      491.13    120.06 o 
   0  31   6       76.40       81.88     29.74 o 
   1  31   6      859.11      647.45    109.10 o 
  -7   1   7       49.77      187.38     61.32 o 
  -6   1   7     1078.45     1193.13    128.14 o 
  -5   1   7        5.95      146.21     62.00 o 
  -4   1   7     1125.05     1007.57     75.56 o 
  -3   1   7      145.16      156.71     19.20 o 
  -2   1   7     1688.57     1715.75    121.96 o 
  -1   1   7        9.83       39.22      9.80 o 
   0   1   7     1571.67     1714.21    114.09 o 
   1   1   7       19.39       17.57     13.42 o 
   2   1   7      727.47      783.70     62.04 o 
   3   1   7     2023.10     1917.67     67.69 o 
   4   1   7      175.40      119.25     26.58 o 
   5   1   7      202.73      269.79     39.16 o 
   6   1   7       14.78       25.78     20.73 o 
   7   1   7      154.69      156.80     34.08 o 
  -7   2   7      981.24     1107.42    195.61 o 
  -6   2   7        4.61      127.80     40.88 o 
  -5   2   7     3406.36     3444.71    215.22 o 
  -4   2   7      848.28      829.64     69.29 o 
  -3   2   7    11286.88    11397.42    330.78 o 
  -2   2   7       56.84       71.95     11.21 o 
  -1   2   7    16194.12    17434.43    279.49 o 
   0   2   7      849.45      831.03     50.15 o 
   1   2   7    19091.76    19634.75    247.08 o 
   2   2   7      443.50      474.58     37.02 o 
   3   2   7    12878.57    12070.38    698.90 o 
   4   2   7       98.15      120.29     31.38 o 
   5   2   7     2877.85     2950.82    127.46 o 
   6   2   7        2.81       62.83     21.77 o 
   7   2   7     1300.76     1511.30    210.32 o 
  -7   3   7        8.21       27.26     36.66 o 
  -6   3   7      456.57      512.47    169.54 o 
  -5   3   7      548.73      549.14     58.31 o 
  -4   3   7       21.18       69.92     16.22 o 
  -3   3   7       63.11      107.56     26.28 o 
  -2   3   7     1950.34     1982.80    126.05 o 
  -1   3   7     1391.43     1408.17    127.25 o 
   0   3   7     1702.95     1760.57     61.18 o 
   1   3   7      109.60      237.37     36.47 o 
   2   3   7     2168.81     1985.57    109.03 o 
   3   3   7       12.98       71.27     31.05 o 
   4   3   7      119.83      126.32     20.57 o 
   5   3   7       57.36       85.78     19.22 o 
   6   3   7      315.64      272.78     47.80 o 
   7   3   7       56.73      110.73     39.49 o 
  -7   4   7       32.28      121.23     52.93 o 
  -6   4   7     2205.58     2777.60    450.13 o 
  -5   4   7        1.00       29.92     19.67 o 
  -4   4   7    10945.95    11191.92    559.10 o 
  -3   4   7       92.16       70.16     14.17 o 
  -2   4   7     9995.31    10873.41    361.82 o 
  -1   4   7        3.08       29.09     15.52 o 
   0   4   7    17886.46    19219.28    263.87 o 
   1   4   7      539.04      546.09     58.14 o 
   2   4   7    16457.49    16024.36    419.98 o 
   3   4   7      231.46      232.52     40.56 o 
   4   4   7     7402.51     7389.85    388.34 o 
   5   4   7       22.68       41.18     16.76 o 
   6   4   7     3480.82     3542.17    232.84 o 
   7   4   7      142.80      200.84     44.52 o 
  -7   5   7      489.65      444.22    156.28 o 
  -6   5   7       19.22       91.46     55.33 o 
  -5   5   7     1896.12     1910.66    143.56 o 
  -4   5   7      713.67      606.83     56.28 o 
  -3   5   7     1233.30     1230.84     54.86 o 
  -2   5   7       23.69       67.03     10.75 o 
  -1   5   7     3416.29     3518.94    105.11 o 
   0   5   7       46.74       24.08     17.98 o 
   1   5   7     1417.68     1600.55    105.65 o 
   2   5   7      134.17      179.21     32.51 o 
   3   5   7       79.63       55.28     18.38 o 
   4   5   7        7.79       74.84     18.46 o 
   5   5   7        6.98       69.68     17.10 o 
   6   5   7       34.77       97.81     20.93 o 
   7   5   7        4.58      124.87     33.85 o 
  -7   6   7        6.21      251.43     58.22 o 
  -6   6   7      159.34      171.80    123.60 o 
  -5   6   7       34.47       49.64     18.71 o 
  -4   6   7      969.08      868.32     82.54 o 
  -3   6   7      306.74      293.11     29.00 o 
  -2   6   7     3007.70     2965.88    134.24 o 
  -1   6   7       20.73       65.92     11.53 o 
   0   6   7      862.46      753.45     91.76 o 
   1   6   7       85.80       64.10     30.11 o 
   2   6   7     3430.64     3400.68    154.79 o 
   3   6   7       28.43       52.54     27.30 o 
   4   6   7      821.98      876.38     63.38 o 
   5   6   7        2.36       75.82     35.92 o 
   6   6   7      322.33      360.24     49.54 o 
   7   6   7       37.19      179.21     40.70 o 
  -7   7   7       13.81      108.82     30.18 o 
  -6   7   7       96.55      188.46     50.72 o 
  -5   7   7       21.31       66.39     35.42 o 
  -4   7   7       77.37       97.97     26.85 o 
  -3   7   7      543.35      571.77     67.08 o 
  -2   7   7       47.44       34.68     15.84 o 
  -1   7   7       44.95       76.44     12.19 o 
   0   7   7      307.66      367.29     46.60 o 
   1   7   7        2.62       47.84     20.17 o 
   2   7   7      336.79      286.47     41.37 o 
   3   7   7     2631.84     2535.98     83.19 o 
   4   7   7       46.95       47.02     32.01 o 
   5   7   7      348.86      393.00     36.87 o 
   6   7   7      342.30      262.60     58.76 o 
  -7   8   7      177.60      243.29     59.88 o 
  -6   8   7      528.89      648.34    108.70 o 
  -5   8   7      219.41      224.38     42.27 o 
  -4   8   7     2888.04     3021.87    150.99 o 
  -3   8   7     1145.23     1143.02     77.32 o 
  -2   8   7     3695.57     3473.81    124.10 o 
  -1   8   7     1478.28     1474.80     73.89 o 
   0   8   7     4453.61     4429.21    176.20 o 
   1   8   7      810.72      882.06     85.60 o 
   2   8   7     2666.47     2855.40    129.39 o 
   3   8   7      735.29      722.38     46.15 o 
   4   8   7     3196.30     3243.31    152.38 o 
   5   8   7      811.70      982.24    150.90 o 
   6   8   7      896.84     1041.99    101.28 o 
  -7   9   7       15.94      131.79    104.53 o 
  -6   9   7       58.39       61.55     27.08 o 
  -5   9   7      702.95      738.23     87.97 o 
  -4   9   7       33.57       55.26     23.12 o 
  -3   9   7      404.47      327.96     52.92 o 
  -2   9   7        6.48       29.10     10.47 o 
  -1   9   7       99.70      102.82     16.14 o 
   0   9   7       71.38       87.22     45.05 o 
   1   9   7        6.93       49.55     15.92 o 
   2   9   7      437.55      381.08     77.12 o 
   3   9   7        6.27       54.31     23.07 o 
   4   9   7       58.32       79.22     47.79 o 
   5   9   7       66.98       72.43     53.26 o 
   6   9   7      112.12      145.32     42.23 o 
  -7  10   7      314.68      382.55     76.64 o 
  -6  10   7       26.19       88.97     43.88 o 
  -5  10   7      934.72      895.91     82.39 o 
  -4  10   7     1682.72     1656.44    138.71 o 
  -3  10   7     3045.96     3102.34    127.87 o 
  -2  10   7      183.28      168.01     19.32 o 
  -1  10   7     6936.97     7380.21    202.11 o 
   0  10   7      386.64      507.61     53.71 o 
   1  10   7     7807.34     8086.72    702.84 o 
   2  10   7      696.28      754.70     67.76 o 
   3  10   7     6429.66     6511.77    177.51 o 
   4  10   7        2.48       53.90     31.77 o 
   5  10   7     1019.27      865.01     94.66 o 
   6  10   7      152.23      232.80     58.10 o 
  -6  11   7      188.15      236.26     51.37 o 
  -5  11   7       19.06       81.36     38.52 o 
  -4  11   7       65.28      179.70     35.98 o 
  -3  11   7        0.84       52.59     40.77 o 
  -2  11   7      276.37      232.83     25.50 o 
  -1  11   7     1064.88      959.55     55.88 o 
   0  11   7      217.69      210.94     40.84 o 
   1  11   7       59.89      111.82     46.69 o 
   2  11   7      258.87      202.92     32.03 o 
   3  11   7      118.04       76.72     23.26 o 
   4  11   7       29.86       66.52     35.12 o 
   5  11   7      234.37      307.33     59.89 o 
   6  11   7        0.11       89.68     65.34 o 
  -6  12   7      425.07      308.82     62.47 o 
  -5  12   7      997.01      986.78    113.95 o 
  -4  12   7     1012.17      945.10     81.37 o 
  -3  12   7     3307.11     3026.05    150.60 o 
  -2  12   7      793.97      754.71     67.88 o 
  -1  12   7     7714.33     8155.87    219.47 o 
   0  12   7      955.28      916.97     64.20 o 
   1  12   7    10530.01    10916.29    400.80 o 
   2  12   7     1444.92     1407.07    120.75 o 
   3  12   7     4739.88     4823.76    230.90 o 
   4  12   7      633.28      690.64     78.80 o 
   5  12   7     1683.01     1967.91    160.10 o 
   6  12   7      452.39      452.14     87.13 o 
  -6  13   7       20.98       95.39     37.67 o 
  -5  13   7      772.47      777.40     79.07 o 
  -4  13   7      331.97      321.41     44.52 o 
  -3  13   7     2600.38     2622.19    109.47 o 
  -2  13   7      261.80      210.81     23.38 o 
  -1  13   7     2280.16     2092.37    103.59 o 
   0  13   7       74.87       97.17     16.11 o 
   1  13   7     1570.95     1545.28    164.20 o 
   2  13   7      100.95      141.05     34.06 o 
   3  13   7      292.43      245.10     54.17 o 
   4  13   7      141.41      172.68     36.45 o 
   5  13   7      126.80      128.85     36.69 o 
   6  13   7        4.64      132.16     31.49 o 
  -6  14   7      385.72      550.20     92.63 o 
  -5  14   7     2585.28     2465.27    128.78 o 
  -4  14   7      336.68      384.23     53.85 o 
  -3  14   7     2518.46     2292.40    118.44 o 
  -2  14   7     2416.81     2412.51    113.43 o 
  -1  14   7     7357.07     7200.89    286.63 o 
   0  14   7      480.49      542.11     63.30 o 
   1  14   7     6595.04     7097.26    284.98 o 
   2  14   7      995.03     1056.20    107.80 o 
   3  14   7     4817.84     4433.41    261.14 o 
   4  14   7      618.87      615.60     78.33 o 
   5  14   7     1292.83     1332.58    110.80 o 
   6  14   7      194.50      244.62     49.68 o 
  -6  15   7       25.39      115.69     33.40 o 
  -5  15   7      291.21      313.93     53.97 o 
  -4  15   7       58.33       59.39     29.42 o 
  -3  15   7     2280.76     2047.63    147.15 o 
  -2  15   7       32.36       89.65     20.44 o 
  -1  15   7     1158.31     1101.23     69.41 o 
   0  15   7      331.36      357.86     38.07 o 
   1  15   7       42.56      183.22     91.05 o 
   2  15   7        2.77       56.83     23.97 o 
   3  15   7      645.97      597.95    131.81 o 
   4  15   7      164.08      243.60     43.63 o 
   5  15   7       11.87       37.66     28.97 o 
   6  15   7       41.97       79.05     38.67 o 
  -6  16   7      255.32      252.00     48.97 o 
  -5  16   7      160.40      223.31     79.31 o 
  -4  16   7     1815.81     1838.30    121.30 o 
  -3  16   7        5.74       49.85     25.66 o 
  -2  16   7     2357.29     2218.59    153.66 o 
  -1  16   7       61.97       53.34     25.13 o 
   0  16   7     2982.50     2972.33    119.28 o 
   1  16   7       59.11       86.67     29.35 o 
   2  16   7     1567.28     1584.05    250.26 o 
   3  16   7       84.15      102.82     57.77 o 
   4  16   7     2234.27     2275.62    135.00 o 
   5  16   7        4.04       61.70     45.28 o 
   6  16   7      663.66      569.81     82.82 o 
  -6  17   7        3.65      164.81     49.01 o 
  -5  17   7      702.10      692.78    108.89 o 
  -4  17   7        9.29      142.57     32.79 o 
  -3  17   7      203.18      159.40     34.60 o 
  -2  17   7       28.71       63.86     37.98 o 
  -1  17   7       47.18       93.69     26.38 o 
   0  17   7       55.50       70.00     33.24 o 
   1  17   7       19.43      146.40     53.12 o 
   2  17   7      579.57      619.11     63.04 o 
   3  17   7       78.97       87.26     35.42 o 
   4  17   7      149.72      160.66     93.14 o 
   5  17   7       47.03       49.84     26.23 o 
  -5  18   7      189.70      253.51     42.13 o 
  -4  18   7     3001.22     2976.46    186.56 o 
  -3  18   7      367.29      469.02     99.04 o 
  -2  18   7     2565.10     2796.52    118.15 o 
  -1  18   7      301.74      330.52     31.99 o 
   0  18   7     4033.68     4418.13    189.40 o 
   1  18   7      332.83      247.82     41.17 o 
   2  18   7     5950.33     5977.16    282.46 o 
   3  18   7      142.18      204.59     48.66 o 
   4  18   7     1374.51     1298.09    118.27 o 
   5  18   7      233.80      215.68     61.15 o 
  -5  19   7       66.60       86.49     32.78 o 
  -4  19   7        8.24       84.50     40.94 o 
  -3  19   7      640.73      620.81     61.85 o 
  -2  19   7       92.63      112.27     19.57 o 
  -1  19   7      868.87      775.31     50.51 o 
   0  19   7       45.64       68.19     17.24 o 
   1  19   7      283.00      197.74     43.64 o 
   2  19   7        7.99       67.08     24.84 o 
   3  19   7      405.32      356.35     51.63 o 
   4  19   7       25.63      147.41     41.21 o 
   5  19   7      224.04      243.08     64.78 o 
  -5  20   7      372.85      438.24     67.43 o 
  -4  20   7      460.74      487.20     79.84 o 
  -3  20   7     1359.06     1367.09    115.82 o 
  -2  20   7      437.46      421.00     52.79 o 
  -1  20   7     1931.91     1742.24    126.18 o 
   0  20   7      821.27      817.15     98.66 o 
   1  20   7     2140.73     2083.18    200.65 o 
   2  20   7      257.27      216.02     43.64 o 
   3  20   7      889.61     1065.95    134.72 o 
   4  20   7      170.89      223.81     53.89 o 
   5  20   7      901.21      839.54    122.20 o 
  -5  21   7       12.59      134.86     44.69 o 
  -4  21   7      231.01      258.57     70.47 o 
  -3  21   7      550.28      540.31     56.92 o 
  -2  21   7       90.67      155.54     27.40 o 
  -1  21   7      254.39      216.73     43.88 o 
   0  21   7       95.37      141.29     31.08 o 
   1  21   7      679.14      622.17     94.79 o 
   2  21   7      110.97      149.93     37.75 o 
   3  21   7      596.30      695.36     88.40 o 
   4  21   7       60.85       67.17     32.70 o 
   5  21   7      433.42      365.98     60.13 o 
  -5  22   7      138.88      304.34     95.02 o 
  -4  22   7       38.92       31.82     23.00 o 
  -3  22   7        3.75       43.60     16.97 o 
  -2  22   7      239.76      147.73     41.66 o 
  -1  22   7      375.69      467.68     92.23 o 
   0  22   7       53.55       39.24     25.76 o 
   1  22   7      521.25      503.65     51.57 o 
   2  22   7        8.21       42.56     28.08 o 
   3  22   7      436.52      385.56     54.58 o 
   4  22   7       10.23       82.11     56.38 o 
  -4  23   7        8.37      120.27     32.60 o 
  -3  23   7      130.46      131.28     84.68 o 
  -2  23   7       75.30       78.11     48.16 o 
  -1  23   7       70.12       67.14     17.99 o 
   0  23   7       11.71       46.90     18.54 o 
   1  23   7       21.15      108.78     29.79 o 
   2  23   7      105.34      167.72     37.17 o 
   3  23   7       52.97      183.31     74.96 o 
   4  23   7      304.79      218.26     46.45 o 
  -4  24   7       17.07       51.75     28.73 o 
  -3  24   7     1015.08     1220.62    107.07 o 
  -2  24   7        0.71       81.15     61.62 o 
  -1  24   7     2790.08     2841.81    207.53 o 
   0  24   7       28.62      116.56     28.90 o 
   1  24   7     1948.58     1847.16    137.67 o 
   2  24   7       92.53      163.61     47.64 o 
   3  24   7     1309.99     1180.81    101.47 o 
   4  24   7       15.50       97.31     37.62 o 
  -4  25   7       41.91       59.42     33.94 o 
  -3  25   7      575.79      646.14    161.43 o 
  -2  25   7       78.44      110.87     26.59 o 
  -1  25   7      467.48      328.50     61.64 o 
   0  25   7      135.11      233.56     46.15 o 
   1  25   7      523.67      350.28     58.94 o 
   2  25   7      470.48      335.74     51.60 o 
   3  25   7       36.43       18.76     41.04 o 
  -3  26   7       11.08       39.94     34.92 o 
  -2  26   7     1600.13     1726.22    115.00 o 
  -1  26   7       31.22       83.73     38.45 o 
   0  26   7     2149.86     2163.16     89.03 o 
   1  26   7       30.76      188.52     72.45 o 
   2  26   7     2683.20     2643.37    294.05 o 
   3  26   7      107.66      157.77     43.24 o 
  -3  27   7      460.97      381.81     87.25 o 
  -2  27   7       33.92      123.17     50.48 o 
  -1  27   7      152.90      211.66     64.25 o 
   0  27   7      151.37      170.44     44.11 o 
   1  27   7        3.02      134.11     41.65 o 
   2  27   7      155.00      210.21     42.67 o 
   3  27   7        5.59       76.21     40.84 o 
  -2  28   7       73.01      211.32     65.26 o 
  -1  28   7        5.27       77.46     77.41 o 
   0  28   7       59.46       52.39     30.71 o 
   1  28   7        8.73       64.31     25.89 o 
   2  28   7      152.97      167.19     40.93 o 
  -2  29   7      178.42      143.58     53.94 o 
  -1  29   7       35.94      168.75     49.18 o 
   0  29   7      229.91      156.39     73.09 o 
   1  29   7        0.83       83.16     30.06 o 
   0  30   7      480.71      526.54     94.78 o 
  -7   0   8        0.25      -27.31     58.94 o 
  -6   0   8        5.09       53.09     60.61 o 
  -5   0   8      168.87      164.90     57.31 o 
  -4   0   8      142.53      206.07     47.42 o 
  -3   0   8       23.15       75.99     28.73 o 
  -2   0   8      186.32      379.53     70.31 o 
  -1   0   8     2430.12     2816.28    159.88 o 
   0   0   8     1006.60      946.68     80.25 o 
   1   0   8     5091.17     4680.78    229.05 o 
   2   0   8     5442.77     5108.77    181.36 o 
   3   0   8      267.06      377.68     89.15 o 
   4   0   8     1281.92     1139.74    100.12 o 
   5   0   8     1216.38     1132.40    107.99 o 
  -7   1   8     1169.25     1146.03    214.87 o 
  -6   1   8      317.81      455.53    125.47 o 
  -5   1   8     3912.57     4535.84    290.34 o 
  -4   1   8       22.66       69.25     38.84 o 
  -3   1   8     4160.55     4251.43    250.74 o 
  -2   1   8      864.29      834.88     38.70 o 
  -1   1   8    10406.81    11016.86    333.25 o 
   0   1   8     1953.35     1999.10    123.23 o 
   1   1   8    10262.09    10352.01    276.06 o 
   2   1   8      147.96      148.56     23.16 o 
   3   1   8     3886.33     3675.36    187.28 o 
   4   1   8      392.08      477.23     45.28 o 
   5   1   8     3984.05     4133.29    199.27 o 
   6   1   8      160.75      231.87     47.57 o 
  -7   2   8        8.03       77.31     84.85 o 
  -6   2   8       13.08       86.53     33.17 o 
  -5   2   8       78.56      127.17     43.71 o 
  -4   2   8      112.11      100.30     23.44 o 
  -3   2   8        3.64       42.40     24.89 o 
  -2   2   8      130.64      125.18     20.29 o 
  -1   2   8      234.08      215.07     25.58 o 
   0   2   8       13.89       40.17     10.24 o 
   1   2   8       71.90       59.02     32.98 o 
   2   2   8      379.92      333.57     31.31 o 
   3   2   8        7.24       43.04     15.43 o 
   4   2   8      295.08      285.92     39.67 o 
   5   2   8      141.79      163.72     38.55 o 
   6   2   8       74.05      150.92     35.55 o 
  -7   3   8      289.91      393.89     98.16 o 
  -6   3   8     1325.67     1503.75    167.38 o 
  -5   3   8      884.98     1102.00    129.83 o 
  -4   3   8     4387.40     4044.96    213.56 o 
  -3   3   8      711.08      626.04     49.41 o 
  -2   3   8     9705.35     9634.99    281.28 o 
  -1   3   8     1991.97     2109.50     95.29 o 
   0   3   8     9368.46     9699.03    245.22 o 
   1   3   8     1594.17     1619.22     54.61 o 
   2   3   8     5821.95     5808.21    236.41 o 
   3   3   8       53.12       31.29     12.71 o 
   4   3   8     2007.52     1858.17    164.10 o 
   5   3   8       88.76      188.19     39.89 o 
   6   3   8      526.73      635.28    107.52 o 
  -6   4   8        0.75       24.23     37.07 o 
  -5   4   8       96.41      126.32     50.53 o 
  -4   4   8        1.43       55.01     24.59 o 
  -3   4   8        1.67       41.04     10.79 o 
  -2   4   8      149.46      139.21     24.82 o 
  -1   4   8       15.22       28.59     12.27 o 
   0   4   8      167.60      116.56     24.21 o 
   1   4   8        3.07       71.07     19.58 o 
   2   4   8      502.89      415.89     50.43 o 
   3   4   8       92.66      107.48     32.49 o 
   4   4   8      159.77      150.90     45.33 o 
   5   4   8      162.58      260.57     53.00 o 
   6   4   8      102.45      138.57     59.00 o 
  -6   5   8     1351.01     1619.93    160.85 o 
  -5   5   8      157.35      206.69     35.66 o 
  -4   5   8     1446.63     1450.95    119.92 o 
  -3   5   8     1712.64     1522.94     97.82 o 
  -2   5   8     6694.96     6951.78    217.39 o 
  -1   5   8      386.21      264.65     51.02 o 
   0   5   8     7367.36     7993.13    205.93 o 
   1   5   8      390.04      449.89     56.42 o 
   2   5   8     6088.65     6349.99    352.59 o 
   3   5   8      131.01      185.93     46.47 o 
   4   5   8     2341.66     2277.28    112.39 o 
   5   5   8      245.55      133.94     46.48 o 
   6   5   8      852.09      870.44    163.22 o 
  -6   6   8       19.43      162.96     49.38 o 
  -5   6   8      818.55      729.66     95.01 o 
  -4   6   8      108.34       94.70     22.09 o 
  -3   6   8      543.28      477.52     62.72 o 
  -2   6   8      512.98      540.36     55.87 o 
  -1   6   8     2656.56     2924.28    110.66 o 
   0   6   8      802.72      874.50     60.90 o 
   1   6   8     3087.22     3072.17    174.74 o 
   2   6   8        4.96      164.52     33.97 o 
   3   6   8     1544.20     1513.51    129.16 o 
   4   6   8     1695.66     1652.93     96.03 o 
   5   6   8     1329.29     1409.19    113.85 o 
   6   6   8      225.61      166.90     35.88 o 
  -6   7   8     1880.34     1975.55    195.98 o 
  -5   7   8      218.28      241.70     51.17 o 
  -4   7   8     1654.13     1743.52    146.98 o 
  -3   7   8        2.69       22.95     13.31 o 
  -2   7   8     5637.17     5642.49    173.50 o 
  -1   7   8      510.35      573.47     44.68 o 
   0   7   8    10784.53    11274.30    384.02 o 
   1   7   8      444.20      356.05     73.23 o 
   2   7   8     6632.52     7475.19    405.86 o 
   3   7   8       99.89      120.97     67.89 o 
   4   7   8     2739.73     2584.23    182.37 o 
   5   7   8      855.85      939.90     91.77 o 
   6   7   8     1156.72     1583.50    218.12 o 
  -6   8   8       78.66      161.93     93.96 o 
  -5   8   8      110.96       85.92     49.08 o 
  -4   8   8       11.86       92.17     18.30 o 
  -3   8   8      260.70      229.71     32.86 o 
  -2   8   8      476.15      522.05     64.17 o 
  -1   8   8       46.26       93.35     38.65 o 
   0   8   8      457.84      488.09     71.32 o 
   1   8   8        7.77       31.90     21.49 o 
   2   8   8     2627.52     2717.93    143.56 o 
   3   8   8      569.51      583.32     40.64 o 
   4   8   8      722.47      809.40     63.93 o 
   5   8   8        1.28      132.83     39.10 o 
   6   8   8      158.04      130.86     30.83 o 
  -6   9   8       91.93      102.04     58.09 o 
  -5   9   8     4779.30     4718.60    632.15 o 
  -4   9   8     1113.18     1008.42     87.57 o 
  -3   9   8     6957.21     6924.15    197.45 o 
  -2   9   8      386.56      382.36     36.96 o 
  -1   9   8    11804.16    12132.94    318.09 o 
   0   9   8      203.63      188.34     40.03 o 
   1   9   8     9662.31    10502.63    337.73 o 
   2   9   8     1284.91     1311.58     69.88 o 
   3   9   8     4899.20     4757.90    227.54 o 
   4   9   8        3.26       38.75     36.45 o 
   5   9   8     2916.81     3334.72    335.80 o 
   6   9   8       32.76      105.96     32.27 o 
  -6  10   8       19.91       78.38     28.93 o 
  -5  10   8     1175.05     1162.60    131.58 o 
  -4  10   8       30.49       34.48     23.31 o 
  -3  10   8     1996.67     1979.65    134.36 o 
  -2  10   8      394.51      413.14     41.67 o 
  -1  10   8     3139.60     3231.40    138.89 o 
   0  10   8      185.07      327.80     46.66 o 
   1  10   8     5483.85     5942.79    292.66 o 
   2  10   8      189.55      195.98     33.72 o 
   3  10   8     4231.93     4289.19    173.91 o 
   4  10   8      316.56      299.72     52.74 o 
   5  10   8     1683.74     1400.99    159.38 o 
   6  10   8       95.44      116.93     41.67 o 
  -6  11   8       62.68      226.56     86.31 o 
  -5  11   8      105.63      198.95     63.51 o 
  -4  11   8      129.74      135.75     38.83 o 
  -3  11   8      343.96      294.51     48.67 o 
  -2  11   8        0.21       32.25     13.09 o 
  -1  11   8      472.64      374.68     44.07 o 
   0  11   8       49.55       57.18     53.80 o 
   1  11   8       37.45       66.23     26.42 o 
   2  11   8       17.25       35.40     21.16 o 
   3  11   8      996.98      881.87     62.69 o 
   4  11   8       48.34       71.74     34.72 o 
   5  11   8        0.72       63.50     44.86 o 
   6  11   8       82.55       90.04     30.69 o 
  -6  12   8       20.55       41.00     33.31 o 
  -5  12   8      426.88      473.83     82.21 o 
  -4  12   8      101.16      155.21     39.38 o 
  -3  12   8        6.06       32.41     33.11 o 
  -2  12   8      170.76      187.33     66.97 o 
  -1  12   8        5.62       56.65     13.92 o 
   0  12   8      381.83      529.22     69.10 o 
   1  12   8      161.02      181.55     37.06 o 
   2  12   8     1050.80     1088.63     70.83 o 
   3  12   8      209.62      235.54     48.62 o 
   4  12   8      257.77      306.95     60.52 o 
   5  12   8      169.49      223.26     43.61 o 
   6  12   8      201.77      238.58     49.58 o 
  -6  13   8       88.61      173.73     96.49 o 
  -5  13   8     3739.12     3807.18    301.83 o 
  -4  13   8        5.93       91.04     32.67 o 
  -3  13   8    10363.22    10154.92    230.98 o 
  -2  13   8      782.46      882.15     63.66 o 
  -1  13   8    10214.87    10679.91    383.32 o 
   0  13   8      484.12      386.79     42.71 o 
   1  13   8     9464.05    10177.20   1019.40 o 
   2  13   8      490.87      501.29     95.06 o 
   3  13   8     4129.13     4229.10    451.28 o 
   4  13   8      139.71      157.79     63.07 o 
   5  13   8     2547.31     2303.27    241.69 o 
   6  13   8       76.18       79.56     47.87 o 
  -6  14   8       27.75       70.00     25.03 o 
  -5  14   8       42.49       86.12     34.16 o 
  -4  14   8       31.03       80.72     27.84 o 
  -3  14   8       23.79       32.30     20.71 o 
  -2  14   8       12.31       46.59     19.17 o 
  -1  14   8       64.20       49.21     15.55 o 
   0  14   8      164.59      232.55     41.82 o 
   1  14   8       79.71       71.56     44.19 o 
   2  14   8      806.58      860.60     61.52 o 
   3  14   8      366.40      408.75     61.55 o 
   4  14   8       34.19      105.15     24.77 o 
   5  14   8       38.91       87.80     32.12 o 
  -6  15   8      753.49      945.55     93.93 o 
  -5  15   8       66.64       98.08     39.62 o 
  -4  15   8     1298.87     1224.02    113.41 o 
  -3  15   8        6.70       14.10     22.83 o 
  -2  15   8     2945.44     2568.37    218.49 o 
  -1  15   8        2.54       24.72     16.49 o 
   0  15   8     5599.74     5942.80    245.22 o 
   1  15   8       16.58       32.61     33.67 o 
   2  15   8     3542.75     3587.53    245.13 o 
   3  15   8      115.75      215.05     44.45 o 
   4  15   8     1067.82     1126.70     88.30 o 
   5  15   8      153.84       93.14     27.72 o 
  -5  16   8        3.11       89.15     37.26 o 
  -4  16   8      109.66      141.04     31.76 o 
  -3  16   8      272.22      307.49     51.95 o 
  -2  16   8      359.94      306.77     41.37 o 
  -1  16   8      578.45      538.78     60.44 o 
   0  16   8       56.22       63.58     26.36 o 
   1  16   8      725.55      861.11     72.41 o 
   2  16   8      280.16      278.36     51.15 o 
   3  16   8     1256.99     1312.21     85.89 o 
   4  16   8      164.91      227.40     46.75 o 
   5  16   8      636.95      835.99    141.97 o 
  -5  17   8       38.26       95.79     27.01 o 
  -4  17   8       36.84       44.05     30.48 o 
  -3  17   8        1.21       48.87     38.15 o 
  -2  17   8        7.23        6.39     24.58 o 
  -1  17   8       73.74       66.84     17.80 o 
   0  17   8        8.05       57.52     22.85 o 
   1  17   8        2.63       98.71     27.12 o 
   2  17   8      356.30      428.38     59.30 o 
   3  17   8      194.67      215.70     70.11 o 
   4  17   8       78.61      123.23     57.45 o 
   5  17   8       84.48       84.88     49.70 o 
  -5  18   8      540.82      467.19     56.25 o 
  -4  18   8       20.06      102.20     27.59 o 
  -3  18   8      154.25      162.98     32.37 o 
  -2  18   8       88.36       82.56     24.55 o 
  -1  18   8      388.54      380.29     58.74 o 
   0  18   8       60.65       95.24     22.68 o 
   1  18   8     1131.98     1101.96     80.34 o 
   2  18   8        1.96      170.50     41.86 o 
   3  18   8      726.82      583.27     66.44 o 
   4  18   8      395.11      341.79     52.62 o 
   5  18   8      487.28      375.32     59.31 o 
  -5  19   8      612.14      576.84     67.97 o 
  -4  19   8      617.68      696.03     66.95 o 
  -3  19   8     1093.63      842.06    101.53 o 
  -2  19   8     2408.06     2490.73    283.24 o 
  -1  19   8     2028.84     1918.85    120.99 o 
   0  19   8     2980.81     2930.71    158.33 o 
   1  19   8      896.46     1058.66     96.40 o 
   2  19   8     1843.31     2090.17    383.84 o 
   3  19   8     1315.13     1445.84    249.13 o 
   4  19   8      912.95      868.90     76.94 o 
   5  19   8       18.49       97.15     34.18 o 
  -5  20   8      270.20      232.34     50.35 o 
  -4  20   8       71.48       97.37     39.00 o 
  -3  20   8      189.88      137.34     33.62 o 
  -2  20   8       31.93       88.33     36.82 o 
  -1  20   8      269.80      255.92     47.67 o 
   0  20   8      115.82      138.87     65.73 o 
   1  20   8       69.23      116.78     29.06 o 
   2  20   8      201.32      125.25     62.18 o 
   3  20   8      123.61       92.75     32.29 o 
   4  20   8       59.16      130.55     46.89 o 
  -4  21   8       68.02       91.74     52.70 o 
  -3  21   8     2754.92     2667.08    438.19 o 
  -2  21   8       55.16      190.93     76.79 o 
  -1  21   8     3160.55     3429.39    335.23 o 
   0  21   8        1.53      134.05     33.76 o 
   1  21   8     3336.16     4040.12    424.10 o 
   2  21   8        3.63       25.76     37.44 o 
   3  21   8     2095.53     2061.33    102.08 o 
   4  21   8        1.30       69.42     31.86 o 
  -4  22   8      126.16      263.80     76.94 o 
  -3  22   8        1.39       78.47     72.65 o 
  -2  22   8      146.81       90.05     37.55 o 
  -1  22   8      302.22      321.51     58.86 o 
   0  22   8     1169.96     1291.03    112.35 o 
   1  22   8      320.92      371.47     54.05 o 
   2  22   8     1565.64     1320.73    150.75 o 
   3  22   8      762.74      626.86     68.18 o 
   4  22   8      527.74      474.53    107.43 o 
  -4  23   8       10.72       66.94     34.21 o 
  -3  23   8      334.77      517.16     99.00 o 
  -2  23   8       12.75       77.05     29.98 o 
  -1  23   8      346.28      339.11     96.11 o 
   0  23   8      118.36      182.83     34.93 o 
   1  23   8      642.61      615.05     75.81 o 
   2  23   8       27.08       61.60     24.68 o 
   3  23   8     1002.25     1125.28    101.14 o 
  -3  24   8       38.00      176.38     58.83 o 
  -2  24   8       61.60      160.72     56.82 o 
  -1  24   8      113.56      134.54     44.89 o 
   0  24   8      143.53      189.64     63.71 o 
   1  24   8       97.70      109.69     26.40 o 
   2  24   8      126.75      160.44     60.68 o 
   3  24   8       12.95      131.60     35.29 o 
  -3  25   8      757.47      575.38    141.66 o 
  -2  25   8      900.48      731.57     95.29 o 
  -1  25   8      571.56      671.20    131.62 o 
   0  25   8      715.47      965.87    105.88 o 
   1  25   8      767.66      704.24     64.25 o 
   2  25   8       79.24      103.63     96.55 o 
   3  25   8       48.02       71.98     27.05 o 
  -2  26   8      139.46      166.05     53.68 o 
  -1  26   8        6.99      125.81     37.13 o 
   0  26   8      239.06      206.47     81.64 o 
   1  26   8       12.33      103.97     29.61 o 
   2  26   8      575.02      755.17    108.82 o 
  -2  27   8      231.81      317.44     70.25 o 
  -1  27   8       32.78      161.82     43.61 o 
   0  27   8      369.33      293.03     67.26 o 
   1  27   8       20.04      167.70     33.72 o 
   2  27   8      269.09      300.65     54.67 o 
  -1  28   8      274.51      209.28     65.46 o 
   0  28   8       58.16      100.21     36.81 o 
   1  28   8      167.85      216.18     49.17 o 
  -6   1   9       90.11      228.78     64.28 o 
  -5   1   9      158.14      209.94    131.83 o 
  -4   1   9      349.25      360.06     73.82 o 
  -3   1   9      447.99      511.97     56.30 o 
  -2   1   9      913.10      944.88     50.92 o 
  -1   1   9      485.45      498.64     46.96 o 
   0   1   9     2432.54     2680.09    139.36 o 
   1   1   9      316.14      276.73     29.43 o 
   2   1   9      533.07      460.04     39.94 o 
   3   1   9     1390.31     1083.02     50.72 o 
   4   1   9      720.59      657.01    110.53 o 
   5   1   9      172.20      268.20     74.60 o 
   6   1   9      609.13      708.68    154.62 o 
  -6   2   9       20.09       53.62     41.79 o 
  -5   2   9     1207.92     1300.91    155.51 o 
  -4   2   9      221.92      229.17     51.08 o 
  -3   2   9     5840.08     5919.05    172.91 o 
  -2   2   9       50.10       58.17     18.90 o 
  -1   2   9     4297.12     4063.91    125.36 o 
   0   2   9        3.80       29.81     12.82 o 
   1   2   9     2195.27     2453.88    101.75 o 
   2   2   9      136.04      152.93     38.09 o 
   3   2   9     3201.70     3215.89    176.44 o 
   4   2   9      382.67      333.69     53.11 o 
   5   2   9      191.34      232.66    170.75 o 
   6   2   9      233.83      303.11    101.90 o 
  -6   3   9      129.56      170.89     69.24 o 
  -5   3   9       45.89       93.44     36.74 o 
  -4   3   9     1115.13     1125.37     98.08 o 
  -3   3   9      144.32      152.54     42.13 o 
  -2   3   9      839.40      835.16     73.95 o 
  -1   3   9      873.12      896.78     70.49 o 
   0   3   9     2040.82     2094.76    125.82 o 
   1   3   9     2146.31     1944.38     99.42 o 
   2   3   9       31.60       87.17     32.39 o 
   3   3   9      574.09      468.38     42.69 o 
   4   3   9     1009.34      834.90     71.78 o 
   5   3   9      350.64      407.45     69.58 o 
   6   3   9      433.17      571.23     98.61 o 
  -6   4   9     1176.41     1187.64    193.35 o 
  -5   4   9       21.79       35.47     43.50 o 
  -4   4   9     4314.30     4413.62    226.03 o 
  -3   4   9      123.62      113.91     22.28 o 
  -2   4   9     4092.64     3775.70    145.83 o 
  -1   4   9      345.50      364.27     43.43 o 
   0   4   9     5104.94     5368.55    251.37 o 
   1   4   9      228.47      341.60     46.71 o 
   2   4   9     3153.11     3148.62    146.69 o 
   3   4   9      116.73      135.85     39.03 o 
   4   4   9     2310.36     2411.18    145.42 o 
   5   4   9      222.45      207.70     85.75 o 
   6   4   9      821.38      879.34    128.34 o 
  -6   5   9       16.69      100.09     32.64 o 
  -5   5   9      859.34     1298.91    141.15 o 
  -4   5   9       16.78       60.65     23.47 o 
  -3   5   9     2505.81     2243.77     79.49 o 
  -2   5   9        8.15       89.87     40.04 o 
  -1   5   9     5922.41     6533.16    205.72 o 
   0   5   9       99.59       87.11     32.96 o 
   1   5   9     9532.29    10333.48    390.36 o 
   2   5   9     1958.99     2114.99    108.51 o 
   3   5   9     5517.91     4910.92    182.41 o 
   4   5   9       12.32       59.11     33.46 o 
   5   5   9     2646.35     2566.59    452.65 o 
   6   5   9       12.98       68.77     61.06 o 
  -6   6   9       69.29      107.73     38.10 o 
  -5   6   9       39.89      155.88    108.55 o 
  -4   6   9      618.01      582.99     57.68 o 
  -3   6   9      552.01      540.20     42.62 o 
  -2   6   9      379.58      324.20     35.88 o 
  -1   6   9       83.19       81.91     16.48 o 
   0   6   9       45.01       51.76     22.88 o 
   1   6   9      296.93      378.60     59.23 o 
   2   6   9      286.54      349.12     77.16 o 
   3   6   9      404.69      402.79     46.82 o 
   4   6   9      180.74      213.62     46.41 o 
   5   6   9       63.80       80.30     43.84 o 
   6   6   9      109.73       39.26    103.27 o 
  -6   7   9       36.45      129.36     50.20 o 
  -5   7   9      209.31      447.27     77.33 o 
  -4   7   9      323.24      291.61     47.72 o 
  -3   7   9     1118.70      836.28     75.03 o 
  -2   7   9      357.92      332.33     35.85 o 
  -1   7   9     1465.23     1476.13    132.08 o 
   0   7   9     1201.75     1333.80     97.17 o 
   1   7   9     1210.23     1305.26    222.03 o 
   2   7   9     1026.76      995.69     76.91 o 
   3   7   9     1295.67     1322.61    122.12 o 
   4   7   9      125.62      128.81     31.25 o 
   5   7   9      265.57      334.58     74.96 o 
   6   7   9      249.16      233.81     73.86 o 
  -6   8   9      868.46      983.69    153.89 o 
  -5   8   9      556.12      566.28     71.51 o 
  -4   8   9     3047.20     3013.13    267.32 o 
  -3   8   9      826.64      794.85     71.90 o 
  -2   8   9     4605.92     4486.58    138.02 o 
  -1   8   9      658.81      710.19     45.52 o 
   0   8   9     4629.29     4900.69    198.80 o 
   1   8   9     1435.35     1600.64    139.95 o 
   2   8   9     1730.05     1794.05     86.40 o 
   3   8   9        0.99      199.35     51.05 o 
   4   8   9     1861.90     1771.32    175.65 o 
   5   8   9        2.97       30.80     33.05 o 
  -6   9   9       85.93       93.67     31.64 o 
  -5   9   9      387.07      361.92     87.86 o 
  -4   9   9       68.30      154.62     34.23 o 
  -3   9   9     2003.69     2019.93    138.81 o 
  -2   9   9      205.20      169.25     23.41 o 
  -1   9   9     4693.69     4919.67    176.77 o 
   0   9   9      472.18      542.88     70.69 o 
   1   9   9     5600.41     5865.40    233.81 o 
   2   9   9      168.48      172.81     50.13 o 
   3   9   9     1404.35     1354.03     88.55 o 
   4   9   9      135.63      197.66     42.74 o 
   5   9   9     1019.48      934.14     90.62 o 
  -6  10   9        0.31       86.37     28.12 o 
  -5  10   9      641.79      530.18     75.12 o 
  -4  10   9      509.75      413.18     52.06 o 
  -3  10   9     2533.11     2352.33    132.32 o 
  -2  10   9      673.96      712.21    101.02 o 
  -1  10   9     1975.13     1544.85     96.89 o 
   0  10   9      909.18      964.61    101.89 o 
   1  10   9      670.42      846.96     68.77 o 
   2  10   9     1225.50     1074.40     64.17 o 
   3  10   9     1580.69     1348.19    105.50 o 
   4  10   9      809.28      751.75     73.48 o 
   5  10   9       41.60      148.17     53.50 o 
  -6  11   9      184.50      152.74     48.12 o 
  -5  11   9      109.92      137.24     33.05 o 
  -4  11   9     1423.52     1485.13    113.84 o 
  -3  11   9      340.20      324.91     56.04 o 
  -2  11   9     1191.98     1118.09     75.52 o 
  -1  11   9      269.82      245.63     52.46 o 
   0  11   9     3329.07     3870.08    235.25 o 
   1  11   9       69.01       82.29     54.00 o 
   2  11   9     1754.80     1900.70     89.60 o 
   3  11   9      258.41      321.01     49.14 o 
   4  11   9     2208.60     2308.74    141.07 o 
   5  11   9      104.68      117.60     29.00 o 
  -5  12   9      729.85      773.19    125.06 o 
  -4  12   9        3.37       82.69     28.91 o 
  -3  12   9     1021.60      995.72     75.90 o 
  -2  12   9      284.68      347.03     66.72 o 
  -1  12   9     1503.74     1392.99     86.02 o 
   0  12   9       23.84      123.75     60.76 o 
   1  12   9     1270.10     1206.28     83.09 o 
   2  12   9       13.09       79.19     20.40 o 
   3  12   9      231.35      190.85     36.75 o 
   4  12   9        6.56       98.33     31.63 o 
   5  12   9      241.99      247.78     47.52 o 
  -5  13   9      296.54      268.76     55.26 o 
  -4  13   9      105.49      102.34     35.78 o 
  -3  13   9      739.04      625.16     63.36 o 
  -2  13   9       25.72       33.37     13.38 o 
  -1  13   9     1821.07     1771.50    153.82 o 
   0  13   9      247.26      144.51     43.03 o 
   1  13   9     1831.98     2004.98    136.82 o 
   2  13   9      394.63      521.33     97.64 o 
   3  13   9     1359.99     1306.90     95.94 o 
   4  13   9        1.17       43.01     21.50 o 
   5  13   9      480.37      385.81     71.47 o 
  -5  14   9       23.21       32.94     13.97 o 
  -4  14   9      702.76      693.95     90.80 o 
  -3  14   9      167.50      145.20     45.15 o 
  -2  14   9     1423.92     1318.70    163.14 o 
  -1  14   9       15.32      112.46     51.34 o 
   0  14   9      865.53      830.64    104.95 o 
   1  14   9      384.67      358.74     56.12 o 
   2  14   9     1307.85     1118.02    113.59 o 
   3  14   9       49.40      132.45     40.53 o 
   4  14   9      194.05      159.18     37.65 o 
   5  14   9      257.01      287.74     53.52 o 
  -5  15   9      344.90      366.62     66.32 o 
  -4  15   9       56.71       86.25     26.78 o 
  -3  15   9      309.73      316.58     52.86 o 
  -2  15   9      647.99      643.91    172.95 o 
  -1  15   9      481.78      367.80     54.07 o 
   0  15   9      306.12      363.28     53.78 o 
   1  15   9      321.80      269.02     50.56 o 
   2  15   9       21.43      116.13     31.02 o 
   3  15   9      141.71      219.20     51.18 o 
   4  15   9      440.74      394.58     59.88 o 
   5  15   9      124.97      142.21     35.19 o 
  -5  16   9        4.34       65.70     35.08 o 
  -4  16   9      688.74      625.15     77.32 o 
  -3  16   9       10.23      140.62     43.30 o 
  -2  16   9      688.88      543.53     73.11 o 
  -1  16   9      320.44      263.30     43.26 o 
   0  16   9      448.51      446.20     58.03 o 
   1  16   9        1.25       17.67     28.65 o 
   2  16   9       10.93      158.06     37.53 o 
   3  16   9      264.18      296.38     59.37 o 
   4  16   9      309.60      453.41     90.62 o 
  -5  17   9      373.86      475.54     58.78 o 
  -4  17   9       16.61       58.82     26.44 o 
  -3  17   9     1570.35     1440.67    182.72 o 
  -2  17   9       42.02       86.95     25.92 o 
  -1  17   9     3646.47     3381.67    226.26 o 
   0  17   9        9.76       75.58     24.89 o 
   1  17   9     4990.99     5486.66    353.19 o 
   2  17   9      676.73      758.47     81.19 o 
   3  17   9     2910.00     3115.19    247.72 o 
   4  17   9       34.09      141.80     39.94 o 
  -4  18   9      597.86      627.42    127.34 o 
  -3  18   9      168.22      114.42     38.43 o 
  -2  18   9      430.89      472.32     90.26 o 
  -1  18   9      444.23      353.11     61.65 o 
   0  18   9      251.98      159.78     78.64 o 
   1  18   9      527.52      643.37    131.23 o 
   2  18   9      496.69      604.65     80.89 o 
   3  18   9      617.87      610.23    117.76 o 
   4  18   9      185.00      147.07     81.22 o 
  -4  19   9      528.21      465.93     76.68 o 
  -3  19   9      147.38       73.03     48.41 o 
  -2  19   9      311.07      374.04     89.82 o 
  -1  19   9      280.06      239.34     47.39 o 
   0  19   9      485.33      512.12     93.93 o 
   1  19   9      762.72      877.50    148.49 o 
   2  19   9      486.02      479.27     72.99 o 
   3  19   9      531.15      498.01     93.34 o 
   4  19   9      206.60      230.76     49.18 o 
  -4  20   9       21.98       62.58     35.60 o 
  -3  20   9     1233.74     1100.64    138.00 o 
  -2  20   9      224.75      184.24     60.49 o 
  -1  20   9     1601.07     1619.18    207.78 o 
   0  20   9       30.38       25.11     31.01 o 
   1  20   9     2002.73     1874.90    146.28 o 
   2  20   9       18.91       68.21     51.90 o 
   3  20   9      278.24      248.47     46.66 o 
   4  20   9       16.95      112.14     93.23 o 
  -4  21   9      125.14       94.85     29.32 o 
  -3  21   9      356.84      232.53    220.62 o 
  -2  21   9      799.41      831.72     87.32 o 
  -1  21   9      197.32      175.61     65.57 o 
   0  21   9      488.87      490.58     65.71 o 
   1  21   9      554.42      555.37     73.32 o 
   2  21   9      500.56      571.80     98.14 o 
   3  21   9      105.68      155.94     42.72 o 
  -3  22   9       17.01       17.86     38.50 o 
  -2  22   9      273.81      271.56     61.86 o 
  -1  22   9        2.90      128.38     51.56 o 
   0  22   9       77.12       72.57     54.83 o 
   1  22   9       44.21      138.02     37.19 o 
   2  22   9      261.72      402.89     88.54 o 
   3  22   9      102.41      178.13     56.40 o 
  -3  23   9        2.63       92.99     35.07 o 
  -2  23   9     1518.15     1427.11    203.26 o 
  -1  23   9        6.68       42.58     35.61 o 
   0  23   9     1438.27     1484.85     81.88 o 
   1  23   9        2.05       61.91     46.12 o 
   2  23   9      719.00      489.45     71.03 o 
   3  23   9        1.84       69.82     39.40 o 
  -2  24   9        0.18       79.30     90.81 o 
  -1  24   9      721.49      641.56    175.65 o 
   0  24   9        2.00      134.34     34.06 o 
   1  24   9      160.99      130.00     59.75 o 
   2  24   9        0.32       57.90     26.65 o 
  -2  25   9      255.25      337.85     70.67 o 
  -1  25   9       91.16      224.07     69.72 o 
   0  25   9       61.45       79.76     45.10 o 
   1  25   9      119.67      184.28     40.36 o 
   2  25   9       11.31      118.37     31.93 o 
  -1  26   9        5.77       94.56     43.39 o 
   0  26   9      251.89      384.55    150.72 o 
   1  26   9       60.21      104.26     30.01 o 
  -6   0  10      653.91      684.09    167.66 o 
  -5   0  10       67.18       16.45     36.29 o 
  -4   0  10     2324.14     2069.66    406.41 o 
  -3   0  10       47.31       82.86     25.43 o 
  -2   0  10     5824.35     5824.33    354.89 o 
  -1   0  10       94.08      172.19     37.01 o 
   0   0  10     3483.95     3363.61    370.99 o 
   1   0  10      956.93      840.88     84.59 o 
   2   0  10     9365.41    10581.39    250.76 o 
   3   0  10        7.33       51.73     26.96 o 
   4   0  10     2883.57     2433.12    368.96 o 
   5   0  10        4.56       37.87     46.12 o 
  -6   1  10       84.32       92.40     45.70 o 
  -5   1  10       85.40      275.13     56.74 o 
  -4   1  10        7.59      123.68     36.26 o 
  -3   1  10       26.83       35.57     17.31 o 
  -2   1  10      102.54       99.32     19.93 o 
  -1   1  10       51.80       72.07     18.13 o 
   0   1  10       52.72       36.56     20.21 o 
   1   1  10        8.79       37.43     19.12 o 
   2   1  10      337.80      279.38     80.95 o 
   3   1  10      276.51      121.45     66.18 o 
   4   1  10       74.99       90.60     36.85 o 
   5   1  10      123.51      166.88    120.44 o 
  -6   2  10      141.96      229.75     56.27 o 
  -5   2  10      324.24      512.60     95.46 o 
  -4   2  10      127.45      148.50     38.95 o 
  -3   2  10     1647.39     1648.14     93.09 o 
  -2   2  10      404.11      392.79     35.90 o 
  -1   2  10     1524.01     1419.38     80.62 o 
   0   2  10      210.55      199.98     37.40 o 
   1   2  10      762.84      755.64     69.69 o 
   2   2  10      897.11      841.72     62.75 o 
   3   2  10      932.42     1287.52    169.33 o 
   4   2  10      160.87      115.58     64.83 o 
   5   2  10      364.11      533.60    103.67 o 
  -5   3  10        0.54       97.22     31.42 o 
  -4   3  10       48.42       72.29     66.04 o 
  -3   3  10      350.48      259.37     63.90 o 
  -2   3  10      151.32      167.51     32.73 o 
  -1   3  10      239.45      257.81     32.82 o 
   0   3  10        3.78       58.72     18.72 o 
   1   3  10      377.56      402.86     40.43 o 
   2   3  10        3.07       46.60     20.26 o 
   3   3  10     1035.91      875.10    164.52 o 
   4   3  10        5.71      126.62     66.01 o 
   5   3  10      170.54      266.27     71.06 o 
  -5   4  10      230.10      202.54     57.82 o 
  -4   4  10       55.34      176.53     51.89 o 
  -3   4  10      580.00      557.25     60.64 o 
  -2   4  10      441.81      506.12     46.71 o 
  -1   4  10     1179.34     1236.76     83.35 o 
   0   4  10      363.72      426.65     53.61 o 
   1   4  10     1861.75     2044.83    106.84 o 
   2   4  10      586.31      665.42     61.81 o 
   3   4  10      635.48      568.82     67.34 o 
   4   4  10      252.47      596.89    244.52 o 
   5   4  10      193.01       82.56    150.78 o 
  -5   5  10        2.37       62.69     66.47 o 
  -4   5  10      446.92      483.73     64.98 o 
  -3   5  10      139.00      170.29     83.76 o 
  -2   5  10      875.89      695.92     52.15 o 
  -1   5  10       13.47       54.63     26.01 o 
   0   5  10       77.75      104.74     25.10 o 
   1   5  10      299.08      338.94     53.97 o 
   2   5  10      375.92      323.56     69.02 o 
   3   5  10      290.95      310.73    108.59 o 
   4   5  10        2.58      194.64     60.97 o 
   5   5  10       10.00       94.29     32.68 o 
  -5   6  10     1373.04     1198.87    179.81 o 
  -4   6  10       35.16       25.63     36.42 o 
  -3   6  10     3992.66     4114.93    182.81 o 
  -2   6  10       90.77      105.25     20.65 o 
  -1   6  10     4186.03     4332.60    138.21 o 
   0   6  10       86.85       89.82     20.75 o 
   1   6  10     1962.51     1951.46    171.81 o 
   2   6  10     1157.01     1099.85    127.41 o 
   3   6  10     2340.18     2631.91    154.98 o 
   4   6  10       12.54      168.30    100.52 o 
   5   6  10      986.32      861.10    119.91 o 
  -5   7  10        4.71       79.31     30.61 o 
  -4   7  10      224.37      170.10     35.41 o 
  -3   7  10      131.70      121.06     24.36 o 
  -2   7  10      646.41      552.01     63.80 o 
  -1   7  10       92.30      116.74     53.03 o 
   0   7  10      162.66      120.43     50.47 o 
   1   7  10      306.06      408.09     40.37 o 
   2   7  10      197.25      183.34     36.19 o 
   3   7  10       72.15       75.96     35.34 o 
   4   7  10        4.36       91.81     50.18 o 
   5   7  10       66.64      105.63     71.46 o 
  -5   8  10      126.62      156.10     49.80 o 
  -4   8  10     1279.95     1270.62    145.46 o 
  -3   8  10      338.56      409.41     92.20 o 
  -2   8  10     3354.99     3128.21    242.68 o 
  -1   8  10      222.74      313.19     51.81 o 
   0   8  10     2751.00     2499.93    130.83 o 
   1   8  10       17.01       83.89     27.55 o 
   2   8  10     5790.23     5861.26    274.14 o 
   3   8  10      389.05      494.28     55.40 o 
   4   8  10     1958.36     1587.12    125.88 o 
   5   8  10      187.65      215.65     76.55 o 
  -5   9  10       78.82       47.28     36.68 o 
  -4   9  10       62.51       51.19     59.54 o 
  -3   9  10       22.73       23.63     25.26 o 
  -2   9  10        7.66       58.18     13.92 o 
  -1   9  10        2.57       47.88     19.97 o 
   0   9  10      112.09      102.28     27.81 o 
   1   9  10      253.74      292.96     55.89 o 
   2   9  10       57.64      148.51     24.91 o 
   3   9  10      150.11      129.61     94.57 o 
   4   9  10       97.44       90.24     36.97 o 
   5   9  10       77.91      106.85     51.17 o 
  -5  10  10       59.40       74.39     35.50 o 
  -4  10  10      531.61      464.68     63.07 o 
  -3  10  10       15.55       69.76     58.45 o 
  -2  10  10     2123.05     1876.79    156.97 o 
  -1  10  10      121.32      126.24     21.98 o 
   0  10  10     2686.20     2748.94    158.38 o 
   1  10  10       69.75       63.74     24.14 o 
   2  10  10     1897.16     1841.40    129.46 o 
   3  10  10       33.46       66.28     46.76 o 
   4  10  10      968.46      883.07    109.52 o 
   5  10  10        3.84      137.80     50.98 o 
  -5  11  10        5.15       58.24     24.80 o 
  -4  11  10        4.97       45.88     29.67 o 
  -3  11  10       36.31       76.34     40.85 o 
  -2  11  10       64.33      152.81     45.49 o 
  -1  11  10       47.27       91.61     47.28 o 
   0  11  10        2.04       41.02     20.97 o 
   1  11  10       40.70      132.67     31.75 o 
   2  11  10       46.72      112.07     25.42 o 
   3  11  10      277.63      344.40     88.48 o 
   4  11  10        1.44       83.61     26.82 o 
   5  11  10       17.10      103.81     31.58 o 
  -5  12  10      209.87      150.88     37.86 o 
  -4  12  10     1233.86     1364.45    122.06 o 
  -3  12  10      325.46      219.35     55.02 o 
  -2  12  10     3726.98     3813.69    272.31 o 
  -1  12  10      386.74      336.22    102.37 o 
   0  12  10     3047.13     3258.16    142.26 o 
   1  12  10     1393.68     1655.20    127.57 o 
   2  12  10     3830.82     3997.06    344.41 o 
   3  12  10      216.68      212.92     49.15 o 
   4  12  10     1867.71     1684.43    148.21 o 
  -5  13  10       24.51       44.39     24.50 o 
  -4  13  10       18.12       59.06     34.03 o 
  -3  13  10       36.94      227.20     64.70 o 
  -2  13  10       11.29       38.21     25.73 o 
  -1  13  10      710.99      668.45     71.14 o 
   0  13  10      126.88      110.22     37.26 o 
   1  13  10      255.45      186.01     75.54 o 
   2  13  10      115.29      111.47     31.17 o 
   3  13  10      419.24      704.76    185.48 o 
   4  13  10        4.72       92.69     46.93 o 
  -4  14  10      338.20      373.82    169.81 o 
  -3  14  10     1144.43     1047.36    105.17 o 
  -2  14  10      311.44      379.10     73.95 o 
  -1  14  10     1173.27     1173.53     91.37 o 
   0  14  10      724.59      770.63    158.35 o 
   1  14  10      785.14      825.09     82.51 o 
   2  14  10     1778.18     1864.74    131.48 o 
   3  14  10      945.38      898.18     89.91 o 
   4  14  10      186.28      107.62     48.74 o 
  -4  15  10       12.98       46.27     25.24 o 
  -3  15  10       19.80       71.41     34.55 o 
  -2  15  10      141.84      154.27     47.26 o 
  -1  15  10       67.54      148.14     38.32 o 
   0  15  10       50.03       61.11     71.78 o 
   1  15  10      510.97      395.96     69.07 o 
   2  15  10        0.40      116.59     48.75 o 
   3  15  10      434.33      510.34     72.63 o 
   4  15  10      106.01      154.92     37.72 o 
  -4  16  10       96.70      180.11     53.80 o 
  -3  16  10     2367.02     2311.56    258.74 o 
  -2  16  10      108.94      223.92     58.19 o 
  -1  16  10     2549.42     2445.22    184.14 o 
   0  16  10       50.25       80.52     20.99 o 
   1  16  10     2094.84     2458.28    229.66 o 
   2  16  10        1.92       62.57     54.31 o 
   3  16  10     1605.41     1873.79    249.72 o 
   4  16  10        3.02        3.25     25.16 o 
  -4  17  10       27.82       51.57     28.40 o 
  -3  17  10      189.70      102.96     42.70 o 
  -2  17  10      154.25      196.04     65.15 o 
  -1  17  10      556.70      488.39     76.60 o 
   0  17  10      399.33      415.36     87.77 o 
   1  17  10       52.34      171.88     39.44 o 
   2  17  10       11.29       67.03     29.88 o 
   3  17  10      398.74      318.85     62.28 o 
   4  17  10       98.62      186.61     35.55 o 
  -4  18  10      295.41      143.12     40.54 o 
  -3  18  10      354.26      359.88    136.30 o 
  -2  18  10     1083.82      873.45     91.94 o 
  -1  18  10      690.23      489.42     98.13 o 
   0  18  10     1221.87     1085.18    107.42 o 
   1  18  10      406.08      600.01     94.54 o 
   2  18  10      429.51      333.07     70.47 o 
   3  18  10      407.95      398.97     61.18 o 
  -3  19  10       26.97       88.91     26.89 o 
  -2  19  10      684.99      624.36    102.30 o 
  -1  19  10       38.26      106.16     37.61 o 
   0  19  10     1018.96     1088.65     73.53 o 
   1  19  10      115.79      165.31     46.04 o 
   2  19  10      587.45      644.19     75.35 o 
   3  19  10       11.45       98.04     37.45 o 
  -3  20  10     1098.81      853.69    197.69 o 
  -2  20  10      276.72      199.67    125.99 o 
  -1  20  10     2182.93     2159.28    405.50 o 
   0  20  10      121.16       80.63     32.01 o 
   1  20  10      802.07      828.88     88.24 o 
   2  20  10      233.57      214.72    103.51 o 
   3  20  10      985.89     1078.69    188.37 o 
  -3  21  10      127.02      149.09     39.79 o 
  -2  21  10       40.99       58.11     34.23 o 
  -1  21  10       41.90       99.16     30.68 o 
   0  21  10       12.57       55.42     54.86 o 
   1  21  10       17.57       16.60     24.36 o 
   2  21  10      148.84      134.54     58.41 o 
  -2  22  10     1303.66     1209.10    226.28 o 
  -1  22  10      160.18      192.61     54.61 o 
   0  22  10     2170.98     2358.37    198.18 o 
   1  22  10       31.49       59.27     43.36 o 
   2  22  10     1966.61     2339.04    297.95 o 
  -1  23  10        2.20       93.89     52.64 o 
   0  23  10      221.38      137.07     56.58 o 
   1  23  10        7.06       26.95     27.39 o 
   0  24  10        8.22       80.76     38.73 o 
  -5   1  11      230.07      264.52     77.89 o 
  -4   1  11      619.08      596.70    108.91 o 
  -3   1  11      279.50      182.46     47.92 o 
  -2   1  11      867.19      896.45     66.00 o 
  -1   1  11      370.29      323.64     45.31 o 
   0   1  11     1727.95     1895.02    281.95 o 
   1   1  11        0.87       66.23     26.88 o 
   2   1  11      464.52      546.31     81.79 o 
   3   1  11        1.85      175.94     87.73 o 
   4   1  11      285.05      260.87     88.36 o 
  -5   2  11      851.83      758.24    134.62 o 
  -4   2  11        3.17      109.88     36.99 o 
  -3   2  11     1741.49     1452.96    144.40 o 
  -2   2  11        2.17       50.84     16.90 o 
  -1   2  11     3280.32     3193.82    174.74 o 
   0   2  11      101.26      209.73     72.98 o 
   1   2  11     4862.94     4915.47    361.92 o 
   2   2  11       28.85       67.10     23.03 o 
   3   2  11     3479.92     3601.20    236.78 o 
   4   2  11       31.63      241.32     79.99 o 
  -5   3  11      274.77      311.93     64.18 o 
  -4   3  11      595.03      500.93    140.52 o 
  -3   3  11       98.43       94.09     25.19 o 
  -2   3  11      592.34      446.87     53.21 o 
  -1   3  11      168.52      229.48     39.42 o 
   0   3  11     1531.56     1647.80     89.44 o 
   1   3  11     1075.49     1302.57    164.09 o 
   2   3  11      539.74      586.06    154.50 o 
   3   3  11      183.78      138.67     52.49 o 
   4   3  11      689.08      577.44    120.35 o 
  -5   4  11       77.82      103.23     32.80 o 
  -4   4  11      651.07      736.03     89.40 o 
  -3   4  11      158.17      114.31     24.47 o 
  -2   4  11     2517.98     2323.02    125.97 o 
  -1   4  11      973.54      851.09     77.01 o 
   0   4  11      814.23      743.58     66.46 o 
   1   4  11      515.35      679.55     97.14 o 
   2   4  11     2496.12     2683.05    187.56 o 
   3   4  11       81.70       26.82     46.17 o 
   4   4  11     1411.10     1543.75    294.13 o 
  -5   5  11     1337.47     1282.53    242.89 o 
  -4   5  11      175.62      235.82     70.27 o 
  -3   5  11     1867.04     1627.44    148.97 o 
  -2   5  11      317.20      241.77     42.83 o 
  -1   5  11     2983.53     3012.54    195.75 o 
   0   5  11      793.36      696.88     61.35 o 
   1   5  11     3019.73     3362.31    336.79 o 
   2   5  11      382.26      371.22    111.84 o 
   3   5  11      915.03      906.27    158.16 o 
   4   5  11      777.19      882.34    167.48 o 
  -5   6  11        7.71       90.20     44.33 o 
  -4   6  11       23.86      103.07     36.61 o 
  -3   6  11      146.34      156.20     27.32 o 
  -2   6  11      201.36      188.34     34.98 o 
  -1   6  11       44.74       71.89     32.53 o 
   0   6  11      289.29      405.89     40.18 o 
   1   6  11       38.54       76.66     47.30 o 
   2   6  11      125.09      266.61     66.88 o 
   3   6  11       23.69      201.47     58.13 o 
   4   6  11       98.63      104.62     38.32 o 
  -4   7  11      516.66      553.02    125.45 o 
  -3   7  11       76.28      189.01     67.70 o 
  -2   7  11      755.10      688.33    129.91 o 
  -1   7  11       58.50       57.43     21.96 o 
   0   7  11     1043.29     1060.40     66.13 o 
   1   7  11       43.72       91.80     30.82 o 
   2   7  11      651.03      760.02    114.63 o 
   3   7  11        3.55      103.26     36.01 o 
   4   7  11      401.40      414.42     83.34 o 
  -4   8  11      555.07      351.91     81.25 o 
  -3   8  11      225.00      174.48     48.03 o 
  -2   8  11     1584.02     1327.37    173.11 o 
  -1   8  11     1082.08     1115.09    103.58 o 
   0   8  11     1318.79     1273.87    128.56 o 
   1   8  11      308.80      426.72     50.59 o 
   2   8  11     2066.99     2067.73    402.60 o 
   3   8  11      437.79      337.86     52.25 o 
   4   8  11     1026.92      877.02    153.55 o 
  -4   9  11       74.30      103.35     90.30 o 
  -3   9  11       42.71      112.14     40.60 o 
  -2   9  11      104.53      141.28     38.69 o 
  -1   9  11       16.81       56.28     20.99 o 
   0   9  11      373.85      426.75     52.35 o 
   1   9  11      370.59      400.19     59.30 o 
   2   9  11       38.06       53.71     21.11 o 
   3   9  11       55.77       66.41     31.00 o 
   4   9  11      117.65      245.41     66.27 o 
  -4  10  11      181.29      120.36     41.84 o 
  -3  10  11      409.27      425.05    108.57 o 
  -2  10  11      337.31      319.02     68.42 o 
  -1  10  11      664.49      665.15     74.87 o 
   0  10  11      111.09       99.33     67.13 o 
   1  10  11     1305.09     1217.00    106.54 o 
   2  10  11      177.45      258.66     52.98 o 
   3  10  11     1033.92      975.58    102.38 o 
   4  10  11       18.74      159.17     44.98 o 
  -4  11  11     2431.43     2267.62    304.53 o 
  -3  11  11        0.09       -0.69     33.73 o 
  -2  11  11     3403.86     3180.67    275.06 o 
  -1  11  11       15.80      131.63     33.20 o 
   0  11  11     4419.85     4578.72    421.71 o 
   1  11  11      759.00      981.37    199.10 o 
   2  11  11     2069.94     1706.48     85.93 o 
   3  11  11      293.02      198.48     43.08 o 
   4  11  11     1250.65      773.79    121.90 o 
  -4  12  11       61.82       94.29     33.02 o 
  -3  12  11      438.98      349.94     71.45 o 
  -2  12  11        2.34       31.04     63.75 o 
  -1  12  11      305.60      379.26     66.52 o 
   0  12  11      197.67      167.52     33.58 o 
   1  12  11      288.58      199.56     86.35 o 
   2  12  11       24.29       81.18     31.98 o 
   3  12  11      607.39      772.79     74.39 o 
   4  12  11       25.32       49.59     40.40 o 
  -4  13  11        4.22       90.49     44.23 o 
  -3  13  11      840.63      738.78     66.01 o 
  -2  13  11      114.40      136.74     32.19 o 
  -1  13  11     1977.67     1883.83    237.22 o 
   0  13  11       29.73       73.71     59.06 o 
   1  13  11     1210.86     1187.14     98.72 o 
   2  13  11        5.89      137.43     37.04 o 
   3  13  11      912.61      709.17     93.60 o 
  -4  14  11        1.63       10.36     28.18 o 
  -3  14  11      618.67      489.56    100.93 o 
  -2  14  11      261.83      162.97    105.02 o 
  -1  14  11      817.03      671.23    124.18 o 
   0  14  11     1247.10     1380.23    127.68 o 
   1  14  11     1573.70     1542.98     94.16 o 
   2  14  11      658.44      577.71     57.04 o 
   3  14  11      969.84      923.00     90.39 o 
  -3  15  11       37.78       48.75     34.57 o 
  -2  15  11      187.80      151.43     44.27 o 
  -1  15  11       13.71      106.44     23.13 o 
   0  15  11      263.68      308.13     45.74 o 
   1  15  11      136.79       78.27     52.33 o 
   2  15  11       79.64      136.57     31.24 o 
   3  15  11       45.09       70.80     51.90 o 
  -3  16  11      169.62      274.22     64.77 o 
  -2  16  11      570.16      509.23    100.08 o 
  -1  16  11       84.27      100.71     68.00 o 
   0  16  11      164.15      278.54     57.78 o 
   1  16  11      648.37      811.91    100.59 o 
   2  16  11      517.89      650.57     68.24 o 
   3  16  11      157.90      149.39     44.46 o 
  -3  17  11     2097.49     1704.59    222.83 o 
  -2  17  11      322.90      298.40     72.03 o 
  -1  17  11     2272.29     1935.12    299.45 o 
   0  17  11      247.54      238.24     87.78 o 
   1  17  11     2842.21     2888.37    225.09 o 
   2  17  11       97.45       82.67     27.44 o 
  -2  18  11      608.75      497.11     83.54 o 
  -1  18  11       74.52      104.62     48.12 o 
   0  18  11      731.45      955.29    151.04 o 
   1  18  11       26.14       43.55     26.34 o 
   2  18  11      699.93      770.31     78.62 o 
  -2  19  11      459.64      323.41     76.96 o 
  -1  19  11      257.13      173.30     84.99 o 
   0  19  11      556.96      560.80     72.75 o 
   1  19  11      479.30      452.40     75.62 o 
   2  19  11      413.81      243.20     55.18 o 
  -1  20  11      239.59      170.38     87.95 o 
   0  20  11      448.60      389.64    158.95 o 
   1  20  11      134.02      136.56     39.69 o 
   0  21  11      243.58      127.99     40.74 o 
  -2   0  12     1376.80     1061.66    203.35 o 
  -1   0  12       99.69       47.36     32.76 o 
   0   0  12      774.55      754.15    150.07 o 
   1   0  12       33.82       25.02     32.07 o 
   2   0  12      540.11      658.25    128.44 o 
   3   0  12      222.00      377.43    105.85 o 
   4   0  12       22.47       37.67     46.36 o 
  -2   1  12        6.47       25.93     48.45 o 
  -1   1  12     3251.61     3378.13    258.95 o 
   0   1  12      219.50      118.35     71.14 o 
   1   1  12     2974.88     3349.66    313.06 o 
   2   1  12      237.13      257.78     52.06 o 
   3   1  12     1275.84     1280.82    151.94 o 
   4   1  12      158.91      275.73     63.12 o 
  -4   2  12       18.13       91.78     56.53 o 
  -2   2  12       97.76       84.30     25.80 o 
  -1   2  12      219.52      254.40     56.39 o 
   0   2  12      153.31      131.76     71.84 o 
   1   2  12       67.73       91.18     38.73 o 
   2   2  12      185.98      107.94     44.69 o 
   3   2  12       72.07      239.36     74.01 o 
   4   2  12       67.37       74.54     56.71 o 
  -4   3  12      764.14      714.41    185.12 o 
  -3   3  12     1047.73      921.68     80.38 o 
  -2   3  12     1192.46      862.29    165.91 o 
  -1   3  12     1561.52     1312.38    164.44 o 
   0   3  12     2726.06     2761.71    249.56 o 
   1   3  12     1673.81     1664.79    267.39 o 
   2   3  12     1732.93     2017.40    351.76 o 
   3   3  12     1371.39     1451.29    333.51 o 
  -4   4  12       17.44       94.93     53.82 o 
  -3   4  12       49.53       82.64    113.02 o 
  -2   4  12        4.25        1.08     33.30 o 
  -1   4  12       14.52      103.78     30.80 o 
   0   4  12       23.22      125.27    143.43 o 
   1   4  12        4.72      134.05     83.63 o 
   2   4  12       58.70       47.83     34.85 o 
   3   4  12       43.83      114.86     40.20 o 
  -4   5  12      608.82      349.02    122.59 o 
  -3   5  12       78.83      144.99     34.77 o 
  -2   5  12      894.94      951.32     58.35 o 
  -1   5  12      248.41      230.18     58.29 o 
   0   5  12     2792.37     3124.24    210.59 o 
   1   5  12      180.21      217.35     62.62 o 
   2   5  12     1460.92     1417.01     97.38 o 
   3   5  12       48.65       47.18     80.99 o 
  -4   6  12        1.68       18.13     45.06 o 
  -3   6  12      248.56      173.85     42.03 o 
  -2   6  12       32.21       59.17     24.39 o 
  -1   6  12      440.19      379.26     66.09 o 
   0   6  12       46.67       65.92     57.36 o 
   1   6  12      138.42      187.89     58.78 o 
   2   6  12       91.10      161.20     62.65 o 
   3   6  12       34.03      103.80     29.35 o 
  -4   7  12     1810.11     1494.35    269.58 o 
  -3   7  12       43.00       86.11     36.21 o 
  -2   7  12     2294.63     2210.10    150.61 o 
  -1   7  12       19.06       43.34     18.86 o 
   0   7  12     4600.31     4879.21    418.20 o 
   1   7  12       30.28      103.25     30.25 o 
   2   7  12     3453.64     3567.01    285.73 o 
   3   7  12       41.99      103.94     36.99 o 
  -3   8  12       38.64       52.95     25.56 o 
  -2   8  12      634.61      528.45     92.03 o 
  -1   8  12      211.90      289.95     39.25 o 
   0   8  12      410.51      417.40     62.20 o 
   1   8  12       71.37      143.41     59.05 o 
   2   8  12      334.35      483.93    123.31 o 
   3   8  12      138.54      106.67     57.12 o 
  -3   9  12     1307.45      959.63    128.96 o 
  -2   9  12      311.07      413.19     86.22 o 
  -1   9  12     1913.39     1936.29    294.27 o 
   0   9  12      224.20      226.77     61.23 o 
   1   9  12     2406.53     2558.25    233.18 o 
   2   9  12      176.90      187.25     63.77 o 
   3   9  12     1080.68      831.54    130.94 o 
  -3  10  12       68.26       91.49     48.51 o 
  -2  10  12      340.77      175.24     43.47 o 
  -1  10  12       63.56      105.18     26.54 o 
   0  10  12      219.38      167.69     40.76 o 
   1  10  12      180.53      167.33     71.29 o 
   2  10  12      152.73      145.64     49.61 o 
   3  10  12      310.36      340.61     72.04 o 
  -3  11  12       92.44       20.63     41.50 o 
  -2  11  12       67.83       88.71     37.40 o 
  -1  11  12      206.77      347.43     77.37 o 
   0  11  12      107.80      194.92     39.51 o 
   1  11  12       91.07      147.90     38.08 o 
   2  11  12      147.54      187.36     59.23 o 
   3  11  12       79.01      197.73     53.32 o 
  -3  12  12      102.03      143.91     41.66 o 
  -2  12  12       82.80      123.65     81.19 o 
  -1  12  12       18.36      132.49     52.04 o 
   0  12  12        1.20       68.43     28.70 o 
   1  12  12       26.05       78.71     39.79 o 
   2  12  12       23.46       49.40     59.09 o 
  -3  13  12     1589.29     1273.92    237.70 o 
  -2  13  12      386.98      438.69     76.87 o 
  -1  13  12     2786.89     2307.38    336.59 o 
   0  13  12       40.44       38.34     24.84 o 
   1  13  12     2435.72     3403.25    258.81 o 
   2  13  12      113.15      116.62     46.04 o 
  -2  14  12      172.32       89.84     27.64 o 
  -1  14  12      363.67      185.24     59.79 o 
   0  14  12      208.19      214.96     40.64 o 
   1  14  12      289.11      319.45     48.70 o 
   2  14  12      129.46      136.04     82.17 o 
  -2  15  12     1354.64     1233.77    158.52 o 
  -1  15  12       40.91      112.65     38.21 o 
   0  15  12     2398.09     1976.83    250.57 o 
   1  15  12       15.96       93.58     24.84 o 
   2  15  12     1740.75     1955.18    169.85 o 
  -1  16  12      295.18      154.97     67.27 o 
   0  16  12      105.33       77.63     32.88 o 
   1  16  12      136.92      201.05     57.22 o 
  -1  17  12       59.89      103.48     36.13 o 
   0  17  12       49.51       86.29     42.41 o 
  -2   1  13      102.10       47.90     32.36 o 
  -1   1  13       13.50      119.30     32.77 o 
   0   1  13      232.14      137.19     43.24 o 
   1   1  13       45.85       89.59     35.65 o 
   2   1  13      197.70      286.84     61.14 o 
  -2   2  13       28.11       48.15     32.95 o 
  -1   2  13     2550.20     2343.52    291.97 o 
   0   2  13        8.04       30.10     31.04 o 
   1   2  13     2031.65     1870.51    375.04 o 
   2   2  13        0.09      138.95     42.73 o 
  -2   3  13        1.05       85.81     38.77 o 
  -1   3  13        5.57       23.62     35.33 o 
   0   3  13        9.61       99.34     31.88 o 
   1   3  13        0.66      101.14     47.00 o 
   2   3  13        1.60       50.32     38.71 o 
  -2   4  13     2563.29     2547.05    339.80 o 
  -1   4  13        0.88       46.34     26.11 o 
   0   4  13     1910.49     2055.46    243.18 o 
   1   4  13        1.87      230.62     70.92 o 
   2   4  13     1540.22     1714.46    508.89 o 
  -2   5  13      121.40      251.84     44.85 o 
  -1   5  13      249.49      158.78     42.51 o 
   0   5  13      199.46      165.39    123.28 o 
   1   5  13      544.52      603.65     92.58 o 
   2   5  13      317.77      247.33     64.69 o 
  -2   6  13      679.39      643.68    104.95 o 
  -1   6  13       24.53       52.39     30.39 o 
   0   6  13      654.52      709.15    111.73 o 
   1   6  13       15.97       74.81     34.83 o 
   2   6  13      466.68      539.70    111.32 o 
  -2   7  13        0.92       22.66     52.95 o 
  -1   7  13       35.65       87.21     42.32 o 
   0   7  13        9.35       86.02     43.03 o 
   1   7  13      158.90      244.48     59.65 o 
   2   7  13       97.00       87.15     29.24 o 
  -2   8  13     1289.49      936.46    184.89 o 
  -1   8  13      240.08      347.81     94.60 o 
   0   8  13     1131.02     1046.40    162.98 o 
   1   8  13      156.01      173.98    123.38 o 
   2   8  13      592.46      543.26     97.81 o 
  -2   9  13        0.85       -3.52     38.30 o 
  -1   9  13       91.89       19.12     44.58 o 
   0   9  13        5.76      112.30     33.60 o 
   1   9  13      166.13      374.46     69.25 o 
  -1  10  13     2143.77     2423.26    285.35 o 
   0  10  13      116.37      220.36     57.14 o 
   1  10  13     1957.81     1870.44    231.94 o 
  -1  11  13       83.22      149.35     64.92 o 
   0  11  13      315.53      236.36     64.63 o 
   1  11  13      110.74       81.84     34.31 o 
   0  12  13        9.89       76.36     39.70 o 
                                                 
